# Supplementary material for: The tapeworm interactome: inferring confidence scored protein-protein interactions from the proteome of Hymenolepis microstoma
Source: BMC Genomics. 2020 May 7;21:346. doi: 10.1186/s12864-020-6710-1 (PMC7204028; doi:10.1186/s12864-020-6710-1)
Supplement: Supplementary file 2 — Additional file 2 Hm_net: Tab-delimited Hm_net dataset suitable for use with Cytoscape and other network viewers. [file 12864_2020_6710_MOESM2_ESM.txt]

HmN_003005210	HmN_003037850	2.569381832
HmN_003005210	HmN_000162600	2.569381832
HmN_003036860	HmN_000445100	0.554853419
HmN_000688600	HmN_000677000	0.554853419
HmN_000602500	HmN_003023450	0.727075874
HmN_000199800	HmN_002044300	1.377611827
HmN_000168600	HmN_000849800	0.87230202
HmN_003014200	HmN_000347900	3.701490078
HmN_000864300	HmN_000018400	2.436467248
HmN_000055300	HmN_000899000	0.87230202
HmN_002065000	HmN_000018400	2.436467248
HmN_002010600	HmN_000569200	2.482927977
HmN_000392400	HmN_000373500	2.452742912
HmN_000409100	HmN_000569800	0.897004474
HmN_003035940	HmN_000000300	0.87230202
HmN_000752900	HmN_003006230	3.018243297
HmN_000250100	HmN_000813600	2.470759314
HmN_000279800	HmN_000847300	2.291962516
HmN_003013340	HmN_000516600	3.232718338
HmN_000734500	HmN_000695800	4.997509814
HmN_000907400	HmN_000624000	4.346343305
HmN_000149700	HmN_003005390	0.554853419
HmN_000596200	HmN_000612100	0.87230202
HmN_000596200	HmN_000153100	0.87230202
HmN_002219000	HmN_000372600	0.554853419
HmN_000585800	HmN_000048700	3.741204596
HmN_000554500	HmN_000667000	0.87230202
HmN_000472800	HmN_000848400	0.87230202
HmN_000451100	HmN_000625300	2.693808317
HmN_003013350	HmN_000516600	3.232718338
HmN_003013380	HmN_000516600	3.232718338
HmN_000215500	HmN_000150200	2.953619257
HmN_000805500	HmN_002147500	0.87230202
HmN_000928600	HmN_000606600	2.122392137
HmN_000588100	HmN_003036270	0.87230202
HmN_000588100	HmN_003036280	0.87230202
HmN_000073200	HmN_000218000	1.241268722
HmN_000190600	HmN_000285300	0.554853419
HmN_000190600	HmN_000251700	0.554853419
HmN_000033400	HmN_000755900	0.554853419
HmN_002116900	HmN_002003400	0.554853419
HmN_000777300	HmN_000588200	0.346337768
HmN_000517700	HmN_000557200	0.554853419
HmN_000212000	HmN_000004300	1.638784357
HmN_000800100	HmN_000624000	4.346343305
HmN_000075600	HmN_000337300	1.598626584
HmN_000419800	HmN_000380500	2.693808317
HmN_000574250	HmN_000331100	0.554853419
HmN_002110000	HmN_000879400	1.241268722
HmN_002084600	HmN_000445100	0.554853419
HmN_000223700	HmN_000238800	5.176736295
HmN_003005700	HmN_003039950	2.656967518
HmN_003005700	HmN_003039910	2.656967518
HmN_003005700	HmN_003040630	2.656967518
HmN_003028180	HmN_000533200	0.697996345
HmN_003028160	HmN_000533200	0.697996345
HmN_003028140	HmN_000533200	0.697996345
HmN_000153200	HmN_000055800	0.87230202
HmN_003028200	HmN_000533200	0.697996345
HmN_000767500	HmN_000530900	2.569600117
HmN_000147700	HmN_000002900	0.87230202
HmN_003044450	HmN_000616700	0.554853419
HmN_000506000	HmN_000554000	2.693808317
HmN_000506000	HmN_000290300	1.279355691
HmN_003024010	HmN_003042320	2.351709631
HmN_002233300	HmN_000078200	0.87230202
HmN_000483100	HmN_000280600	0.554853419
HmN_000105900	HmN_000176400	2.569600117
HmN_000571500	HmN_000544200	2.317253795
HmN_003004090	HmN_000150200	2.014125666
HmN_002187100	HmN_000305700	1.377611827
HmN_002187100	HmN_000671300	1.377611827
HmN_000522400	HmN_000405000	1.38437052
HmN_000010800	HmN_000319900	3.993679773
HmN_000010800	HmN_000656600	1.871287636
HmN_000309900	HmN_000733900	0.554853419
HmN_000797100	HmN_000859700	0.554853419
HmN_000162000	HmN_000825100	1.466686029
HmN_003001500	HmN_000238000	0.87230202
HmN_003001500	HmN_000237400	0.87230202
HmN_003001500	HmN_002223800	2.122392137
HmN_000472000	HmN_000287000	1.638784357
HmN_000761500	HmN_000778900	4.566726898
HmN_000048200	HmN_000879200	0.554853419
HmN_000603600	HmN_000695800	4.997509814
HmN_000561500	HmN_000479900	2.569381832
HmN_000153400	HmN_000667000	0.87230202
HmN_000733900	HmN_003037570	1.184686546
HmN_000733900	HmN_003037560	1.184686546
HmN_000777700	HmN_000237400	3.510071993
HmN_000907500	HmN_000928500	1.989088221
HmN_000175800	HmN_000479200	0.554853419
HmN_003005030	HmN_000015300	0.554853419
HmN_000112200	HmN_000601500	1.241268722
HmN_000112200	HmN_003030200	1.211474191
HmN_003004420	HmN_000859200	1.858342251
HmN_000912000	HmN_000394200	0.554853419
HmN_000912000	HmN_000742300	0.554853419
HmN_000850000	HmN_000289500	0.969940103
HmN_003020750	HmN_000376700	1.638784357
HmN_000157000	HmN_000833600	7.230982409
HmN_000157000	HmN_000657900	4.300778405
HmN_000797600	HmN_002037400	2.317253795
HmN_000797600	HmN_003032250	1.638784357
HmN_000734300	HmN_000018400	2.482927977
HmN_000026300	HmN_000605200	0.554853419
HmN_002175900	HmN_000190600	2.122392137
HmN_002175900	HmN_003003720	0.87230202
HmN_002175900	HmN_000662200	0.340433737
HmN_000521000	HmN_000309000	1.638784357
HmN_000121600	HmN_000109300	0.554853419
HmN_000121600	HmN_002072900	0.554853419
HmN_000463600	HmN_003041250	1.211474191
HmN_000463600	HmN_003041240	1.211474191
HmN_003039700	HmN_003039670	0.87230202
HmN_003039700	HmN_000366000	0.87230202
HmN_000418600	HmN_000516600	3.232718338
HmN_000611000	HmN_000665100	2.569381832
HmN_000628900	HmN_000581700	0.554853419
HmN_000059200	HmN_000742300	0.554853419
HmN_000206700	HmN_000184500	0.87230202
HmN_000972800	HmN_000888700	4.377718435
HmN_000279600	HmN_000055800	0.87230202
HmN_000109500	HmN_000645700	1.169595367
HmN_002281500	HmN_002175900	2.122392137
HmN_002230700	HmN_000022600	2.569381832
HmN_003046090	HmN_000817200	2.317253795
HmN_000005200	HmN_000194400	0.554853419
HmN_003003550	HmN_000667000	0.87230202
HmN_000789500	HmN_000394200	0.554853419
HmN_000298600	HmN_000501800	0.87230202
HmN_000298600	HmN_000503200	0.87230202
HmN_000470900	HmN_002011400	2.279138939
HmN_000266800	HmN_000115200	1.211474191
HmN_000325300	HmN_000835000	0.554853419
HmN_000325300	HmN_003046960	4.158410779
HmN_000172100	HmN_003004800	2.317253795
HmN_000108500	HmN_000018400	2.482927977
HmN_000091700	HmN_000167100	0.87230202
HmN_000091700	HmN_000616600	0.87230202
HmN_000686100	HmN_000186100	1.638784357
HmN_000626000	HmN_000867200	1.638784357
HmN_000561400	HmN_003003730	0.554853419
HmN_000527300	HmN_000187800	0.554853419
HmN_000527300	HmN_000441100	2.317253795
HmN_000972900	HmN_000888700	4.377718435
HmN_000115200	HmN_000588200	0.346337768
HmN_000663200	HmN_000016800	0.87230202
HmN_002072800	HmN_000766900	0.554853419
HmN_000027900	HmN_000463200	1.377611827
HmN_003039660	HmN_003005520	0.87230202
HmN_000037900	HmN_000209500	1.377611827
HmN_000401400	HmN_000661600	1.019072592
HmN_000401400	HmN_002052100	1.019072592
HmN_003050640	HmN_000358500	0.554853419
HmN_000377000	HmN_000196500	0.554853419
HmN_000450400	HmN_000685200	0.578521357
HmN_000301300	HmN_000018400	2.482927977
HmN_000280700	HmN_000801500	7.322522778
HmN_000280700	HmN_000509000	7.322522778
HmN_000591200	HmN_000273800	4.268272907
HmN_000672200	HmN_000669300	2.122392137
HmN_000672200	HmN_000202800	2.122392137
HmN_000006100	HmN_000614900	1.638784357
HmN_000332600	HmN_000687500	1.377611827
HmN_000465200	HmN_003037580	2.569600117
HmN_000348000	HmN_000018400	2.436467248
HmN_000757600	HmN_003040810	2.693808317
HmN_000086900	HmN_003006320	0.554853419
HmN_000025800	HmN_000755900	0.554853419
HmN_000831100	HmN_003021140	0.87230202
HmN_000831100	HmN_000387300	0.87230202
HmN_000312200	HmN_000560300	2.317253795
HmN_000107900	HmN_003036510	1.377611827
HmN_000107900	HmN_003036560	1.377611827
HmN_000107900	HmN_003036610	1.377611827
HmN_000565700	HmN_000620600	1.466686029
HmN_000791900	HmN_002048400	1.281552303
HmN_000802000	HmN_000777100	0.554853419
HmN_000995500	HmN_000429800	2.122392137
HmN_003043530	HmN_000879200	0.554853419
HmN_003043520	HmN_000879200	0.554853419
HmN_000374300	HmN_000678500	2.436467248
HmN_000374300	HmN_000401200	2.436467248
HmN_002101500	HmN_000175700	2.317253795
HmN_002101500	HmN_000664500	2.317253795
HmN_000331400	HmN_003002990	2.569600117
HmN_000614200	HmN_000329000	0.87230202
HmN_000614200	HmN_000354400	0.87230202
HmN_000835000	HmN_000118000	1.377611827
HmN_002232900	HmN_000018400	4.954409562
HmN_000221000	HmN_003000200	2.21095405
HmN_000529400	HmN_000004300	0.554853419
HmN_000315800	HmN_000655500	2.363592769
HmN_000692500	HmN_000879200	0.554853419
HmN_000429500	HmN_000105800	4.377718435
HmN_000429500	HmN_000516800	4.377718435
HmN_000672000	HmN_000370600	0.554853419
HmN_000549700	HmN_000598000	1.638784357
HmN_000782500	HmN_000317700	0.87230202
HmN_000782500	HmN_000225400	0.87230202
HmN_003021220	HmN_000867200	1.281552303
HmN_000133600	HmN_000451500	0.554853419
HmN_000133600	HmN_000015500	0.554853419
HmN_000133600	HmN_000439000	0.554853419
HmN_000133600	HmN_000318600	0.554853419
HmN_000188300	HmN_000187300	2.569381832
HmN_000188300	HmN_000841400	2.569381832
HmN_003003730	HmN_002152900	0.554853419
HmN_000202000	HmN_003033700	1.466686029
HmN_003005170	HmN_000397100	1.826768681
HmN_000527400	HmN_003008500	0.554853419
HmN_000666500	HmN_000817200	0.87230202
HmN_000229300	HmN_000791900	0.554853419
HmN_000229300	HmN_003005470	0.554853419
HmN_003045940	HmN_000667500	1.279355691
HmN_003045940	HmN_000421200	1.279355691
HmN_000232900	HmN_000665100	2.569381832
HmN_000196100	HmN_000581700	0.554853419
HmN_000250900	HmN_000816300	4.365835297
HmN_003008110	HmN_000085900	0.727075874
HmN_000234300	HmN_000612100	0.87230202
HmN_000661200	HmN_000319900	3.993679773
HmN_000661200	HmN_000656600	1.871287636
HmN_003027270	HmN_000053000	4.000126029
HmN_003027270	HmN_000995500	4.000126029
HmN_003027270	HmN_000166700	4.000126029
HmN_003027270	HmN_000054800	4.000126029
HmN_000687400	HmN_000966700	3.784665126
HmN_000687400	HmN_000187800	0.554853419
HmN_000002000	HmN_002044300	0.554853419
HmN_000426400	HmN_000002900	0.87230202
HmN_002010500	HmN_000549200	0.554853419
HmN_000783500	HmN_000198800	3.761176494
HmN_000783500	HmN_000403800	1.377611827
HmN_002228400	HmN_000778900	4.566726898
HmN_000429700	HmN_000779300	1.211474191
HmN_000741000	HmN_000564000	1.871287636
HmN_000741000	HmN_000479700	1.871287636
HmN_003008200	HmN_000085900	0.727075874
HmN_000017100	HmN_000527100	0.87230202
HmN_000864100	HmN_000018400	2.436467248
HmN_003020260	HmN_000419400	0.554853419
HmN_000838800	HmN_003002990	2.122392137
HmN_000509300	HmN_000214000	1.377611827
HmN_000509300	HmN_002044300	1.377611827
HmN_000817400	HmN_003033700	1.466686029
HmN_000494500	HmN_000670900	0.87230202
HmN_000570700	HmN_000100300	2.569381832
HmN_003036060	HmN_000776300	0.87230202
HmN_002007300	HmN_000337300	1.598626584
HmN_003005460	HmN_000196500	0.554853419
HmN_003006330	HmN_000869700	2.311529993
HmN_003006330	HmN_003026130	2.311529993
HmN_003006330	HmN_003025040	2.311529993
HmN_000249400	HmN_000263400	0.554853419
HmN_000249400	HmN_000298300	0.87230202
HmN_000105200	HmN_000369500	1.638784357
HmN_000584000	HmN_000118400	0.554853419
HmN_000059100	HmN_000670900	0.87230202
HmN_000546100	HmN_000419200	2.064745639
HmN_000306300	HmN_003000810	4.583507498
HmN_000631800	HmN_000777000	0.829107781
HmN_000498500	HmN_003020470	0.87230202
HmN_000498500	HmN_000112600	0.87230202
HmN_000498500	HmN_000074000	0.87230202
HmN_000498500	HmN_000610700	0.87230202
HmN_000386800	HmN_000766900	0.554853419
HmN_000161600	HmN_000063100	1.638784357
HmN_000161600	HmN_000063000	1.638784357
HmN_000161600	HmN_002016800	2.014125666
HmN_000229100	HmN_000154900	0.504213031
HmN_000767300	HmN_003007120	1.638784357
HmN_000767300	HmN_003007160	1.638784357
HmN_000434600	HmN_000438000	0.554853419
HmN_000434600	HmN_000816200	0.554853419
HmN_000626700	HmN_000028700	1.598626584
HmN_000626700	HmN_000117000	1.598626584
HmN_003029610	HmN_000667500	1.279355691
HmN_003029610	HmN_000421200	1.279355691
HmN_000619600	HmN_000209500	1.377611827
HmN_003005420	HmN_000624000	4.779073519
HmN_000251100	HmN_003049600	0.87230202
HmN_000251100	HmN_000311200	0.87230202
HmN_000224000	HmN_000369500	0.554853419
HmN_000873500	HmN_000813600	1.466686029
HmN_000781900	HmN_000074100	0.236141528
HmN_000957400	HmN_000298300	0.87230202
HmN_000957400	HmN_000560500	0.87230202
HmN_000325800	HmN_000612100	0.87230202
HmN_002099200	HmN_000366700	1.638784357
HmN_000089100	HmN_000775300	0.554853419
HmN_000662600	HmN_000442800	1.377611827
HmN_000662600	HmN_002044300	1.377611827
HmN_003007660	HmN_000516600	3.232718338
HmN_000587400	HmN_000066300	3.993679773
HmN_000504100	HmN_000309000	1.638784357
HmN_000866700	HmN_000228100	1.211474191
HmN_000007300	HmN_000117840	0.87230202
HmN_000329000	HmN_003035380	1.279355691
HmN_000255200	HmN_002167800	0.554853419
HmN_000255200	HmN_002140200	0.554853419
HmN_000255200	HmN_000426800	0.554853419
HmN_000255200	HmN_000427100	0.554853419
HmN_000255200	HmN_000427000	0.554853419
HmN_000673300	HmN_000716600	5.581552059
HmN_000147300	HmN_000273800	4.268272907
HmN_000406500	HmN_000537200	8.153255192
HmN_000406500	HmN_000374100	8.153255192
HmN_000519200	HmN_000888700	4.377718435
HmN_000144800	HmN_000632800	1.638784357
HmN_000395800	HmN_000200600	0.554853419
HmN_000395800	HmN_000811700	0.554853419
HmN_003045230	HmN_000854500	2.167592754
HmN_003045230	HmN_000093700	2.167592754
HmN_000012800	HmN_000121900	2.317253795
HmN_000906000	HmN_003032870	6.426729541
HmN_000906000	HmN_003032900	6.426729541
HmN_000906000	HmN_003005340	6.426729541
HmN_000573600	HmN_000779300	1.211474191
HmN_000573600	HmN_000424000	1.211474191
HmN_000092900	HmN_000074000	0.87230202
HmN_000092900	HmN_000065600	0.87230202
HmN_000719500	HmN_000775100	1.638784357
HmN_000766900	HmN_000446300	0.554853419
HmN_000766900	HmN_000054600	0.554853419
HmN_003014140	HmN_000200300	4.558688338
HmN_003014140	HmN_003005390	4.558688338
HmN_003014140	HmN_002209500	4.558688338
HmN_000404200	HmN_000889000	3.993679773
HmN_000404200	HmN_000446800	1.871287636
HmN_000404200	HmN_000541800	3.993679773
HmN_000404200	HmN_002001900	2.426141055
HmN_000404200	HmN_000085100	2.426141055
HmN_003014130	HmN_000200300	4.558688338
HmN_003014130	HmN_003005390	4.558688338
HmN_003014130	HmN_002209500	4.558688338
HmN_000792900	HmN_003036320	1.211474191
HmN_000792900	HmN_000424000	2.317253795
HmN_000372400	HmN_000774100	1.279355691
HmN_000884200	HmN_000031900	1.638784357
HmN_003000810	HmN_003023720	2.569381832
HmN_000289500	HmN_000476900	0.236141528
HmN_000289500	HmN_000842200	0.236141528
HmN_003048460	HmN_000237800	4.932974601
HmN_003048460	HmN_000172000	4.932974601
HmN_000995900	HmN_000082200	0.554853419
HmN_000995900	HmN_000599400	2.14588077
HmN_000885200	HmN_000529700	0.554853419
HmN_000885200	HmN_000839200	0.554853419
HmN_000885200	HmN_000995900	0.554853419
HmN_000353200	HmN_000203600	1.506539148
HmN_000353200	HmN_003000200	1.506539148
HmN_003004630	HmN_000466400	2.756785559
HmN_003004630	HmN_003034960	2.756785559
HmN_000834900	HmN_000078900	2.21095405
HmN_000834900	HmN_000069500	2.21095405
HmN_000667400	HmN_000686100	0.554853419
HmN_000144600	HmN_000272600	1.638784357
HmN_000144600	HmN_000082600	1.638784357
HmN_000144600	HmN_000082500	1.638784357
HmN_000144600	HmN_000036700	1.638784357
HmN_000018600	HmN_000605200	0.554853419
HmN_000078900	HmN_000118000	1.377611827
HmN_000078900	HmN_002044300	1.377611827
HmN_000078900	HmN_003004560	1.38437052
HmN_000078900	HmN_003036340	0.697996345
HmN_000179300	HmN_000150200	2.014125666
HmN_000591700	HmN_000033700	0.554853419
HmN_000591700	HmN_000556900	0.554853419
HmN_000803700	HmN_000438000	0.554853419
HmN_003000190	HmN_000032200	1.377611827
HmN_003000190	HmN_000778600	4.566726898
HmN_003000180	HmN_000032200	1.377611827
HmN_003000180	HmN_000778600	4.566726898
HmN_000164000	HmN_000116700	2.906322453
HmN_000164000	HmN_000657600	2.906322453
HmN_000164000	HmN_000372500	2.906322453
HmN_000688500	HmN_000759500	2.122392137
HmN_000688500	HmN_003041670	2.122392137
HmN_003020070	HmN_003013170	1.638784357
HmN_000001200	HmN_002209500	4.558688338
HmN_000001200	HmN_003005390	4.558688338
HmN_000001200	HmN_000200300	4.558688338
HmN_000174100	HmN_000884600	2.081317237
HmN_000382700	HmN_000338100	2.122392137
HmN_003032530	HmN_000419400	0.554853419
HmN_000542100	HmN_000394200	0.554853419
HmN_000163400	HmN_003034400	2.21095405
HmN_003048500	HmN_000237800	4.932974601
HmN_003048500	HmN_000172000	4.932974601
HmN_000620400	HmN_000812300	0.554853419
HmN_000341000	HmN_000632800	1.638784357
HmN_000211900	HmN_000847300	2.291962516
HmN_000229900	HmN_003032250	1.638784357
HmN_000845200	HmN_003006230	2.317253795
HmN_000423200	HmN_000110900	4.101491435
HmN_000423200	HmN_000761900	1.665024186
HmN_000423200	HmN_003004560	4.101491435
HmN_000423200	HmN_000146100	1.665024186
HmN_000423200	HmN_000834900	1.665024186
HmN_000423200	HmN_000536300	1.665024186
HmN_000423200	HmN_002016800	1.665024186
HmN_000260700	HmN_002012300	5.807067346
HmN_000529700	HmN_000701300	0.554853419
HmN_000119300	HmN_000683000	0.87230202
HmN_000502700	HmN_000438000	0.554853419
HmN_003008600	HmN_003044080	0.554853419
HmN_003008600	HmN_003044090	0.554853419
HmN_003008600	HmN_003048980	0.554853419
HmN_003008600	HmN_003036930	0.554853419
HmN_003008600	HmN_003035160	0.554853419
HmN_003008600	HmN_003017900	0.554853419
HmN_003008600	HmN_003028780	0.554853419
HmN_003008600	HmN_003028770	0.554853419
HmN_003008600	HmN_003028760	0.554853419
HmN_000746400	HmN_003005540	3.755627723
HmN_000746400	HmN_003005560	3.755627723
HmN_000040300	HmN_000479200	0.554853419
HmN_000565400	HmN_000088500	3.993679773
HmN_000565400	HmN_000617600	1.871287636
HmN_000565400	HmN_000617500	1.871287636
HmN_000565400	HmN_000324500	1.871287636
HmN_000523900	HmN_003033730	2.014125666
HmN_000523900	HmN_000497200	2.569381832
HmN_000523900	HmN_000150200	2.014125666
HmN_003007450	HmN_000516600	3.232718338
HmN_003029570	HmN_000667500	1.279355691
HmN_003029570	HmN_000421200	1.279355691
HmN_003028970	HmN_003022580	4.566726898
HmN_003028970	HmN_003022520	4.566726898
HmN_003028970	HmN_000846600	4.566726898
HmN_003029590	HmN_000667500	1.279355691
HmN_003029590	HmN_000421200	1.279355691
HmN_000157100	HmN_000394200	0.554853419
HmN_000723000	HmN_000049300	1.211474191
HmN_000723000	HmN_003008500	0.829107781
HmN_000723000	HmN_000677000	1.211474191
HmN_000723000	HmN_000463400	1.211474191
HmN_000723000	HmN_000772200	1.211474191
HmN_003029550	HmN_000667500	1.279355691
HmN_003029550	HmN_000421200	1.279355691
HmN_000218600	HmN_000451400	1.377611827
HmN_003045890	HmN_003049600	0.87230202
HmN_003045890	HmN_000311200	0.87230202
HmN_000190300	HmN_000621600	1.211474191
HmN_000190300	HmN_000802000	1.38437052
HmN_000190300	HmN_000760300	1.38437052
HmN_000190300	HmN_000879100	1.38437052
HmN_003035860	HmN_003008500	0.554853419
HmN_003035860	HmN_000000300	0.87230202
HmN_003035860	HmN_000084000	1.638784357
HmN_003035860	HmN_000096100	1.211474191
HmN_003035860	HmN_000449900	0.554853419
HmN_003035860	HmN_000910400	1.638784357
HmN_003035860	HmN_000394200	0.554853419
HmN_003003700	HmN_003039650	2.756785559
HmN_003003700	HmN_000653200	0.554853419
HmN_000645400	HmN_000689100	2.122392137
HmN_000645400	HmN_000338100	2.122392137
HmN_002147500	HmN_002002700	0.87230202
HmN_000040700	HmN_000196500	0.554853419
HmN_000049000	HmN_000074000	0.87230202
HmN_000049000	HmN_003000190	0.87230202
HmN_000049000	HmN_003000180	0.87230202
HmN_000049000	HmN_000480900	0.87230202
HmN_000157200	HmN_000523300	1.638784357
HmN_003004020	HmN_000013600	0.727075874
HmN_003004020	HmN_000530100	0.727075874
HmN_003004020	HmN_000964700	0.727075874
HmN_003004020	HmN_003028240	2.081317237
HmN_000746300	HmN_002211200	2.014125666
HmN_000383600	HmN_000799800	0.87230202
HmN_000383600	HmN_000799600	0.87230202
HmN_000383600	HmN_000799500	0.87230202
HmN_000657200	HmN_003034400	2.317253795
HmN_000822400	HmN_000084000	1.638784357
HmN_000822400	HmN_003008500	0.554853419
HmN_000822400	HmN_000000300	0.87230202
HmN_000822400	HmN_000449900	0.554853419
HmN_000822400	HmN_000910400	1.638784357
HmN_000822400	HmN_000394200	0.554853419
HmN_000874700	HmN_000699700	2.317253795
HmN_000874700	HmN_000071400	1.169595367
HmN_000874700	HmN_003026380	2.317253795
HmN_000874700	HmN_000699800	2.317253795
HmN_003020190	HmN_000601000	2.051325841
HmN_003020190	HmN_000564000	2.051325841
HmN_003020190	HmN_000770500	2.051325841
HmN_003020190	HmN_000082800	2.051325841
HmN_003020190	HmN_000202600	2.21095405
HmN_000895000	HmN_000187800	0.554853419
HmN_002099500	HmN_000070500	2.291962516
HmN_002099500	HmN_002007700	0.87230202
HmN_002099500	HmN_000209900	2.291962516
HmN_000039200	HmN_000849800	0.87230202
HmN_000948400	HmN_002231000	2.569381832
HmN_000948400	HmN_000538000	1.741502057
HmN_000948400	HmN_003044180	4.396150513
HmN_003004650	HmN_000118000	1.377611827
HmN_003005710	HmN_000427000	0.554853419
HmN_003005710	HmN_000427100	0.554853419
HmN_003005710	HmN_000426800	0.554853419
HmN_003005710	HmN_000187800	0.554853419
HmN_003005710	HmN_002167800	0.554853419
HmN_000205800	HmN_000656600	0.554853419
HmN_000205800	HmN_003030180	1.932465246
HmN_003004640	HmN_000118000	1.377611827
HmN_000595200	HmN_003028320	1.211474191
HmN_000595200	HmN_000032100	1.211474191
HmN_000595200	HmN_002147900	2.693808317
HmN_000595200	HmN_000789300	1.211474191
HmN_000595200	HmN_000669300	1.211474191
HmN_000845700	HmN_000774100	0.87230202
HmN_000845700	HmN_000112600	0.87230202
HmN_000845700	HmN_000612100	0.87230202
HmN_000851700	HmN_000633900	2.122392137
HmN_000851700	HmN_000221100	2.122392137
HmN_003041440	HmN_000775300	0.554853419
HmN_000573000	HmN_000458100	2.485409661
HmN_000573000	HmN_000098600	2.485409661
HmN_003041450	HmN_000775300	0.554853419
HmN_000067500	HmN_002209600	1.211474191
HmN_000067500	HmN_000423400	1.211474191
HmN_003033710	HmN_000001000	0.87230202
HmN_003033710	HmN_000572900	0.87230202
HmN_003033710	HmN_000223100	0.87230202
HmN_003041460	HmN_000775300	0.554853419
HmN_000420700	HmN_000625300	3.898566999
HmN_000420700	HmN_000653400	3.898566999
HmN_000065600	HmN_000745300	0.554853419
HmN_000065600	HmN_003013120	0.554853419
HmN_003041470	HmN_000775300	0.554853419
HmN_000509100	HmN_000330800	1.638784357
HmN_003041480	HmN_000775300	0.554853419
HmN_000321500	HmN_000556700	1.466686029
HmN_000132500	HmN_000098000	0.554853419
HmN_000435400	HmN_000078200	0.87230202
HmN_000662400	HmN_000581700	0.554853419
HmN_000582800	HmN_000543500	2.693808317
HmN_000582800	HmN_000612400	2.693808317
HmN_000128600	HmN_000491000	2.569381832
HmN_000128600	HmN_000688100	2.569381832
HmN_000128600	HmN_000376600	2.569381832
HmN_000128600	HmN_003034280	2.569381832
HmN_000509700	HmN_000037800	2.569381832
HmN_000509700	HmN_000131000	2.569381832
HmN_000509700	HmN_000640100	2.569381832
HmN_000509700	HmN_000640000	2.569381832
HmN_000509700	HmN_000685400	2.569381832
HmN_000509700	HmN_000014200	4.396150513
HmN_000509700	HmN_000490600	2.569381832
HmN_000509700	HmN_000560100	4.396150513
HmN_000509700	HmN_000768700	7.097861349
HmN_000509700	HmN_000066100	7.097861349
HmN_000509700	HmN_002221100	2.569381832
HmN_000406300	HmN_002209500	2.656681382
HmN_000406300	HmN_000031900	1.638784357
HmN_000406300	HmN_000202600	15.10179047
HmN_000406300	HmN_003005390	2.656681382
HmN_000806200	HmN_000789400	2.317253795
HmN_000806200	HmN_000871800	2.317253795
HmN_000338300	HmN_000560300	2.317253795
HmN_003035910	HmN_000449900	0.554853419
HmN_003035910	HmN_003008500	0.554853419
HmN_003035910	HmN_000000300	0.87230202
HmN_003035910	HmN_000084000	1.638784357
HmN_003035910	HmN_000096100	1.211474191
HmN_003035910	HmN_000394200	0.554853419
HmN_003035910	HmN_000910400	1.638784357
HmN_000284900	HmN_000775300	0.554853419
HmN_000290200	HmN_000255500	0.87230202
HmN_000290200	HmN_000018200	4.564276691
HmN_000701300	HmN_003007880	0.554853419
HmN_000701300	HmN_003007860	0.554853419
HmN_000701300	HmN_003007840	0.554853419
HmN_000666900	HmN_000625300	2.436467248
HmN_000666900	HmN_000018400	8.251248642
HmN_000819900	HmN_000445100	0.554853419
HmN_000514100	HmN_000527100	0.87230202
HmN_000311500	HmN_000201700	0.554853419
HmN_000160800	HmN_000091300	0.340433737
HmN_000160800	HmN_000742300	0.340433737
HmN_000123500	HmN_003006810	4.970303095
HmN_000320700	HmN_000804200	2.122392137
HmN_000320700	HmN_000309300	2.122392137
HmN_000320700	HmN_000123500	0.554853419
HmN_003028940	HmN_000508600	2.448954469
HmN_000739300	HmN_000479200	0.554853419
HmN_002011600	HmN_000438000	0.554853419
HmN_000009300	HmN_000541900	0.87230202
HmN_000009300	HmN_000405000	0.87230202
HmN_000573100	HmN_000458100	2.485409661
HmN_000573100	HmN_000098600	2.485409661
HmN_000119200	HmN_000933100	4.583507498
HmN_000119200	HmN_002125400	1.377611827
HmN_003005800	HmN_000681600	2.122392137
HmN_003005800	HmN_000564000	2.122392137
HmN_000031500	HmN_000691700	1.989088221
HmN_003041240	HmN_002257000	4.436217993
HmN_000007600	HmN_000225700	0.554853419
HmN_000007600	HmN_000709700	2.317253795
HmN_003041250	HmN_002257000	4.436217993
HmN_000585200	HmN_000002900	0.87230202
HmN_000185700	HmN_000640700	1.638784357
HmN_000185700	HmN_000063000	1.638784357
HmN_000185700	HmN_000063100	1.638784357
HmN_000185700	HmN_000235800	1.638784357
HmN_000733300	HmN_000112600	0.87230202
HmN_000733300	HmN_000007300	0.87230202
HmN_000733300	HmN_000332300	0.87230202
HmN_000733300	HmN_000701900	0.87230202
HmN_000787800	HmN_000374100	8.153255192
HmN_000787800	HmN_000537200	8.153255192
HmN_000787800	HmN_003003980	1.638784357
HmN_000787800	HmN_000866500	1.638784357
HmN_003035380	HmN_003032680	1.377611827
HmN_003035380	HmN_000154200	1.377611827
HmN_000354400	HmN_003035380	1.279355691
HmN_003037580	HmN_003002990	2.569600117
HmN_000092200	HmN_000445100	0.554853419
HmN_000435300	HmN_000633500	0.554853419
HmN_000435300	HmN_003038710	0.554853419
HmN_000110700	HmN_000483300	4.583507498
HmN_000110700	HmN_000510000	4.583507498
HmN_000110700	HmN_000501400	4.583507498
HmN_000746200	HmN_000616800	2.317253795
HmN_000746200	HmN_000867200	3.956038152
HmN_002010700	HmN_000107200	2.363592769
HmN_002010700	HmN_000009400	2.569381832
HmN_002056300	HmN_000525100	1.211474191
HmN_003016530	HmN_000480900	1.638784357
HmN_003016530	HmN_000307900	1.638784357
HmN_003016530	HmN_000616700	2.122392137
HmN_003033930	HmN_000269500	2.612900708
HmN_003033930	HmN_000358500	0.554853419
HmN_000473500	HmN_000483300	2.569381832
HmN_000473500	HmN_000501400	2.569381832
HmN_000473500	HmN_000510000	2.569381832
HmN_000557200	HmN_000557600	0.554853419
HmN_000557200	HmN_000839200	1.871287636
HmN_000557200	HmN_000550500	0.554853419
HmN_000557200	HmN_003003980	0.554853419
HmN_000557200	HmN_000730000	0.554853419
HmN_000614100	HmN_000479200	0.554853419
HmN_000344400	HmN_000299800	0.554853419
HmN_000344400	HmN_000262600	0.554853419
HmN_000344400	HmN_000687400	0.554853419
HmN_000344400	HmN_002010000	0.554853419
HmN_000344400	HmN_000001000	0.554853419
HmN_000344400	HmN_000040300	0.554853419
HmN_000344400	HmN_000448400	0.554853419
HmN_000344400	HmN_000739300	0.554853419
HmN_000344400	HmN_000376500	0.554853419
HmN_000344400	HmN_000614100	0.554853419
HmN_000318700	HmN_000665100	2.569381832
HmN_000099800	HmN_000086300	1.279355691
HmN_000099800	HmN_000762800	1.279355691
HmN_000099800	HmN_000005900	1.279355691
HmN_000099800	HmN_000172000	4.396150513
HmN_000099800	HmN_003038060	1.279355691
HmN_000099800	HmN_000237800	4.396150513
HmN_000085000	HmN_003000810	2.569381832
HmN_000085000	HmN_000461900	2.569381832
HmN_000085000	HmN_000297600	2.569381832
HmN_000232000	HmN_000649400	0.554853419
HmN_000232000	HmN_003004000	0.554853419
HmN_000232000	HmN_003004010	0.554853419
HmN_000232000	HmN_000668900	0.554853419
HmN_000468400	HmN_000335000	1.638784357
HmN_000457200	HmN_000066000	0.554853419
HmN_000457200	HmN_000225400	0.87230202
HmN_000403200	HmN_000530900	0.87230202
HmN_000403200	HmN_000544600	0.87230202
HmN_000507400	HmN_003043170	2.569381832
HmN_000507400	HmN_003045900	2.569381832
HmN_000809200	HmN_000899000	0.87230202
HmN_002178300	HmN_000928900	2.122392137
HmN_002274600	HmN_000806000	1.871287636
HmN_000614300	HmN_000693800	0.340433737
HmN_000614300	HmN_003021140	0.340433737
HmN_000614300	HmN_000073000	0.340433737
HmN_000614300	HmN_000439600	0.340433737
HmN_000614300	HmN_000027200	0.340433737
HmN_000614300	HmN_000078700	0.340433737
HmN_000614300	HmN_000237400	0.340433737
HmN_000614300	HmN_000273300	0.340433737
HmN_003050590	HmN_002156200	6.429790871
HmN_003050590	HmN_000269700	6.429790871
HmN_003047430	HmN_000084300	6.205983003
HmN_003047430	HmN_000309300	2.15165771
HmN_003047430	HmN_003048290	2.656681382
HmN_003047430	HmN_003048260	2.656681382
HmN_003047430	HmN_002231100	8.561933889
HmN_003047430	HmN_000018400	2.656681382
HmN_000606600	HmN_000709000	2.363592769
HmN_000606600	HmN_000432300	4.932974601
HmN_000606600	HmN_000669000	1.638784357
HmN_000606600	HmN_000694000	4.932974601
HmN_003020450	HmN_000286500	0.554853419
HmN_000784300	HmN_000154900	0.504213031
HmN_000749700	HmN_003044090	4.715302401
HmN_000749700	HmN_000221300	4.715302401
HmN_000749700	HmN_000349200	1.741502057
HmN_000749700	HmN_003028780	4.715302401
HmN_000749700	HmN_003028770	4.715302401
HmN_000749700	HmN_003028760	4.715302401
HmN_000749700	HmN_003038420	4.715302401
HmN_000749700	HmN_003038480	4.715302401
HmN_000749700	HmN_003038390	4.715302401
HmN_000749700	HmN_003049000	4.715302401
HmN_000749700	HmN_003049010	4.715302401
HmN_000323300	HmN_003047270	0.87230202
HmN_000323300	HmN_003047280	0.87230202
HmN_000323300	HmN_000790800	0.87230202
HmN_000323300	HmN_000252400	0.87230202
HmN_000323300	HmN_000526200	0.87230202
HmN_000852900	HmN_002010000	0.554853419
HmN_003005520	HmN_000150200	2.014125666
HmN_000297600	HmN_000430300	0.87230202
HmN_000297600	HmN_000670100	0.87230202
HmN_000297600	HmN_003000810	4.84852077
HmN_000297600	HmN_000461900	4.84852077
HmN_000169500	HmN_000261400	0.554853419
HmN_000169500	HmN_000261300	0.554853419
HmN_000403800	HmN_000447900	1.638784357
HmN_000403800	HmN_000158000	1.638784357
HmN_000375900	HmN_002044300	1.377611827
HmN_003036890	HmN_003023450	0.727075874
HmN_003036890	HmN_003000710	0.727075874
HmN_003036890	HmN_000585300	0.727075874
HmN_003036890	HmN_002254400	0.727075874
HmN_003048290	HmN_003043750	4.779073519
HmN_003048290	HmN_000354000	2.122392137
HmN_003048290	HmN_000653400	2.122392137
HmN_000293800	HmN_000614100	0.554853419
HmN_000293800	HmN_000739300	0.554853419
HmN_000293800	HmN_000629200	4.316029913
HmN_000293800	HmN_000701200	0.554853419
HmN_000293800	HmN_000040300	0.554853419
HmN_000293800	HmN_000694300	0.554853419
HmN_000293800	HmN_000103400	0.554853419
HmN_000859700	HmN_003013120	0.554853419
HmN_000859700	HmN_000262700	1.638784357
HmN_000859700	HmN_000817800	0.554853419
HmN_000766000	HmN_000570100	1.211474191
HmN_000827200	HmN_003046090	2.21095405
HmN_000333100	HmN_000154900	0.504213031
HmN_000613500	HmN_003019960	1.638784357
HmN_000613500	HmN_003019990	1.638784357
HmN_000395300	HmN_000613500	3.701490078
HmN_000753300	HmN_000695800	2.436467248
HmN_000818600	HmN_000777700	7.778344899
HmN_000818600	HmN_000237400	4.395569916
HmN_000258300	HmN_000033200	2.317253795
HmN_000258300	HmN_000087700	2.317253795
HmN_000092100	HmN_000376700	1.638784357
HmN_000073000	HmN_000692500	2.122392137
HmN_000531400	HmN_002012300	1.169595367
HmN_000670000	HmN_000392100	1.804243956
HmN_000670000	HmN_000725400	1.804243956
HmN_000670000	HmN_000425200	1.804243956
HmN_000523000	HmN_000053800	2.122392137
HmN_000523000	HmN_000485900	2.122392137
HmN_000911300	HmN_000467300	2.69172475
HmN_000911300	HmN_002044300	1.377611827
HmN_000031800	HmN_003016530	2.122392137
HmN_000031800	HmN_000658200	2.122392137
HmN_000031800	HmN_000412900	3.993679773
HmN_000031800	HmN_003037470	2.122392137
HmN_000031800	HmN_003037450	2.122392137
HmN_000100800	HmN_000655500	4.583507498
HmN_000100800	HmN_000176400	2.051325841
HmN_003020540	HmN_000317600	2.448954469
HmN_003020540	HmN_000445300	2.448954469
HmN_003020540	HmN_000575300	2.448954469
HmN_000394500	HmN_000627700	1.537629547
HmN_000193300	HmN_000468400	1.638784357
HmN_000814000	HmN_003000200	1.211474191
HmN_000814000	HmN_000401500	7.673417563
HmN_000621300	HmN_000000300	1.211474191
HmN_000295400	HmN_000527300	2.317253795
HmN_000825600	HmN_003020020	0.554853419
HmN_003032840	HmN_000928900	2.122392137
HmN_000522100	HmN_000709000	1.871287636
HmN_000522100	HmN_000781300	0.022636605
HmN_000522100	HmN_000184500	3.993679773
HmN_000881000	HmN_000746600	1.665024186
HmN_000881000	HmN_003024030	1.665024186
HmN_003032830	HmN_000928900	2.122392137
HmN_000549400	HmN_003013120	0.554853419
HmN_000337300	HmN_000320700	1.598626584
HmN_000337300	HmN_003033930	1.598626584
HmN_000337300	HmN_000549400	1.598626584
HmN_002099800	HmN_000070500	2.291962516
HmN_002099800	HmN_000209900	2.291962516
HmN_000142300	HmN_003036170	0.664228527
HmN_000142300	HmN_003036160	0.664228527
HmN_000142300	HmN_003023720	0.664228527
HmN_000142300	HmN_000767700	0.664228527
HmN_000142300	HmN_003005250	0.664228527
HmN_000142300	HmN_000107200	0.664228527
HmN_000142300	HmN_000420500	0.664228527
HmN_000142300	HmN_000336700	0.664228527
HmN_000142300	HmN_000805600	0.664228527
HmN_000736400	HmN_000712200	0.554853419
HmN_000736400	HmN_000154900	0.554853419
HmN_000736400	HmN_000527100	0.87230202
HmN_000718700	HmN_000067300	1.804243956
HmN_000718700	HmN_000095300	1.804243956
HmN_002194300	HmN_002044300	1.377611827
HmN_000430500	HmN_000536300	0.554853419
HmN_000430500	HmN_000718700	0.554853419
HmN_000430500	HmN_000656600	0.554853419
HmN_003023910	HmN_000340800	1.279355691
HmN_003023910	HmN_000421500	2.569600117
HmN_003023910	HmN_000705700	1.279355691
HmN_000827500	HmN_000260700	3.599289422
HmN_000827500	HmN_002021400	3.599289422
HmN_000827500	HmN_002012300	4.878645113
HmN_002257700	HmN_000812600	1.241268722
HmN_002257700	HmN_000000300	1.241268722
HmN_000112700	HmN_002145300	4.583507498
HmN_003021230	HmN_002109400	1.279355691
HmN_003021230	HmN_003003720	1.279355691
HmN_003021230	HmN_000669000	1.279355691
HmN_003021230	HmN_000154900	1.279355691
HmN_000880200	HmN_000040900	0.554853419
HmN_000880200	HmN_000347100	0.554853419
HmN_000880200	HmN_000190700	0.554853419
HmN_003023930	HmN_000340800	1.279355691
HmN_003023930	HmN_000421500	2.569600117
HmN_003023930	HmN_000705700	1.279355691
HmN_002028600	HmN_000242700	3.761176494
HmN_000058300	HmN_003036270	1.279355691
HmN_000058300	HmN_003036280	1.279355691
HmN_000058300	HmN_003007060	1.279355691
HmN_000058300	HmN_003004080	1.279355691
HmN_000058300	HmN_003031430	1.279355691
HmN_003038440	HmN_000899500	1.638784357
HmN_003038440	HmN_003006440	1.638784357
HmN_003038440	HmN_000101500	1.638784357
HmN_003038440	HmN_000752400	1.638784357
HmN_003038440	HmN_000401200	1.638784357
HmN_003038440	HmN_000331500	1.638784357
HmN_003038440	HmN_000448400	1.638784357
HmN_003038440	HmN_000678500	1.638784357
HmN_003038440	HmN_000375200	1.638784357
HmN_003038440	HmN_000280400	1.638784357
HmN_000475600	HmN_003036610	1.377611827
HmN_000475600	HmN_003036510	1.377611827
HmN_000475600	HmN_003036560	1.377611827
HmN_002101400	HmN_000799800	5.654506459
HmN_002101400	HmN_000799600	5.654506459
HmN_000784200	HmN_000445300	0.87230202
HmN_000816400	HmN_000371900	2.223951168
HmN_000816400	HmN_000849600	0.554853419
HmN_000816400	HmN_000812300	2.122392137
HmN_000816400	HmN_000426100	0.554853419
HmN_002187300	HmN_000394700	4.932974601
HmN_002187300	HmN_000538700	1.741502057
HmN_002187300	HmN_000617700	1.741502057
HmN_000849900	HmN_000911500	1.638784357
HmN_000849900	HmN_000308300	0.554853419
HmN_000748600	HmN_000101000	0.697996345
HmN_000365200	HmN_000100300	2.569381832
HmN_000094700	HmN_000696500	4.644713126
HmN_000094700	HmN_000537900	4.644713126
HmN_000094700	HmN_000553900	4.644713126
HmN_000424800	HmN_000248700	1.38437052
HmN_000011000	HmN_000098300	0.554853419
HmN_000011000	HmN_003046100	0.554853419
HmN_000011000	HmN_000263400	0.554853419
HmN_000011000	HmN_000070400	0.554853419
HmN_000892800	HmN_000792700	0.554853419
HmN_000892800	HmN_000344400	0.554853419
HmN_000892800	HmN_000176700	0.554853419
HmN_000892800	HmN_003007710	0.554853419
HmN_000892800	HmN_003005510	0.554853419
HmN_000892800	HmN_000378900	0.554853419
HmN_000736000	HmN_003006230	3.048393607
HmN_000736000	HmN_000242700	3.048393607
HmN_000736000	HmN_000095200	3.048393607
HmN_000736000	HmN_000445400	3.048393607
HmN_000346400	HmN_000382800	1.638784357
HmN_000613700	HmN_002044300	1.377611827
HmN_002021400	HmN_000728800	2.436467248
HmN_002021400	HmN_003026660	2.436467248
HmN_002021400	HmN_003026740	2.436467248
HmN_000021000	HmN_000530900	0.87230202
HmN_000375100	HmN_000643200	1.211474191
HmN_000415100	HmN_000066000	1.826768681
HmN_000415100	HmN_000538000	1.826768681
HmN_000415100	HmN_000398300	1.826768681
HmN_003037680	HmN_000316500	1.638784357
HmN_003037680	HmN_003037710	1.638784357
HmN_000447900	HmN_000158000	1.638784357
HmN_000590100	HmN_000164100	2.122392137
HmN_000779400	HmN_000813600	1.466686029
HmN_003000470	HmN_000621200	2.15165771
HmN_003000470	HmN_000622600	2.15165771
HmN_003000470	HmN_002122500	1.598626584
HmN_003000470	HmN_000031600	1.598626584
HmN_003000470	HmN_000031700	1.598626584
HmN_003000470	HmN_000031800	1.598626584
HmN_000269600	HmN_002044400	2.317253795
HmN_000269600	HmN_000353300	0.87230202
HmN_000269600	HmN_000731900	2.317253795
HmN_000269600	HmN_000044800	2.21095405
HmN_000269600	HmN_002037400	2.317253795
HmN_000269600	HmN_000125400	2.21095405
HmN_000269600	HmN_003000200	2.21095405
HmN_000485900	HmN_000154900	0.504213031
HmN_000800000	HmN_000033500	4.715302401
HmN_000800000	HmN_003040810	4.715302401
HmN_000800000	HmN_000671200	4.715302401
HmN_000800000	HmN_000849600	4.715302401
HmN_000800000	HmN_000669900	2.351709631
HmN_000800000	HmN_000426100	4.715302401
HmN_003046260	HmN_000754100	0.554853419
HmN_003046260	HmN_000780250	0.554853419
HmN_003046260	HmN_003003820	0.554853419
HmN_003046260	HmN_003003830	0.554853419
HmN_003050450	HmN_002011400	2.279138939
HmN_000821300	HmN_000479700	1.460770006
HmN_000821300	HmN_000373500	2.21095405
HmN_003020040	HmN_000516000	0.87230202
HmN_003020040	HmN_003021140	0.87230202
HmN_003020040	HmN_000482600	0.87230202
HmN_003020040	HmN_002028800	0.87230202
HmN_000581000	HmN_000769300	5.097684838
HmN_000581000	HmN_003050610	5.097684838
HmN_000603100	HmN_000846500	2.21095405
HmN_000603100	HmN_002219800	0.578521357
HmN_000748300	HmN_000254300	1.598626584
HmN_000080300	HmN_002013100	0.87230202
HmN_000080300	HmN_000134300	0.87230202
HmN_003000460	HmN_000621200	2.15165771
HmN_003000460	HmN_000622600	2.15165771
HmN_003000460	HmN_002122500	1.598626584
HmN_003000460	HmN_000031600	1.598626584
HmN_003000460	HmN_000031700	1.598626584
HmN_003000460	HmN_000031800	1.598626584
HmN_002208300	HmN_000394200	0.554853419
HmN_003050420	HmN_002011400	2.279138939
HmN_000143700	HmN_000828300	3.391737493
HmN_002000700	HmN_000627000	3.415220923
HmN_002000700	HmN_000131800	8.425047745
HmN_002000700	HmN_000066300	3.415220923
HmN_002000700	HmN_000365000	0.578521357
HmN_002000700	HmN_000685400	2.800716869
HmN_000904600	HmN_000114600	2.081317237
HmN_000904600	HmN_000093700	4.566726898
HmN_002147900	HmN_003020650	2.485409661
HmN_002147900	HmN_000660600	2.485409661
HmN_002147900	HmN_000756800	2.485409661
HmN_000861200	HmN_000964700	0.727075874
HmN_000861200	HmN_000530100	0.727075874
HmN_000861200	HmN_000013600	0.727075874
HmN_000861200	HmN_002142300	2.051325841
HmN_000674300	HmN_000299800	0.554853419
HmN_003023610	HmN_000669000	1.279355691
HmN_003023610	HmN_000154900	1.279355691
HmN_003023610	HmN_002109400	1.279355691
HmN_003023610	HmN_003003720	1.279355691
HmN_000882000	HmN_000622100	2.436467248
HmN_000571600	HmN_000472400	1.804243956
HmN_000571600	HmN_000341200	2.317253795
HmN_000791500	HmN_000308300	0.554853419
HmN_000791500	HmN_003007160	2.122392137
HmN_000791500	HmN_003007120	2.122392137
HmN_003023620	HmN_000669000	1.279355691
HmN_003023620	HmN_000154900	1.279355691
HmN_003023620	HmN_002109400	1.279355691
HmN_003023620	HmN_003003720	1.279355691
HmN_000234800	HmN_000146100	1.241268722
HmN_000234800	HmN_000879400	1.241268722
HmN_000234800	HmN_000004300	1.638784357
HmN_000333800	HmN_000756600	2.122392137
HmN_000333800	HmN_000290800	2.122392137
HmN_003034420	HmN_000290800	2.122392137
HmN_003034420	HmN_000756600	2.122392137
HmN_003034420	HmN_000333800	2.122392137
HmN_002229700	HmN_000772200	2.452742912
HmN_002229700	HmN_000798900	2.452742912
HmN_002229700	HmN_000679800	2.452742912
HmN_002229700	HmN_000677000	2.452742912
HmN_002229700	HmN_000463400	1.241268722
HmN_002229700	HmN_003013120	0.554853419
HmN_002229700	HmN_000661800	2.452742912
HmN_002229700	HmN_000015300	4.769996708
HmN_002229700	HmN_000661700	2.452742912
HmN_000164900	HmN_000868800	2.122392137
HmN_000164900	HmN_000806600	2.122392137
HmN_000164900	HmN_000545500	0.554853419
HmN_000398500	HmN_000233300	2.782950661
HmN_000637500	HmN_000094700	3.993679773
HmN_000637500	HmN_000310500	2.122392137
HmN_000091300	HmN_000513100	2.122392137
HmN_002140200	HmN_000899400	0.554853419
HmN_002140200	HmN_000288600	0.554853419
HmN_002140200	HmN_000192900	0.554853419
HmN_000129900	HmN_002013100	0.554853419
HmN_000129900	HmN_002140200	0.554853419
HmN_000387200	HmN_000677000	0.554853419
HmN_002061500	HmN_000616800	5.405943061
HmN_002061500	HmN_000962300	3.391737493
HmN_000668300	HmN_000018400	2.482927977
HmN_000583900	HmN_000118400	0.554853419
HmN_000755300	HmN_003023450	0.727075874
HmN_000226000	HmN_000812600	4.377718435
HmN_000226000	HmN_003034280	2.351709631
HmN_000226000	HmN_000688100	2.351709631
HmN_000226000	HmN_000768800	2.351709631
HmN_000226000	HmN_000128600	2.351709631
HmN_000226000	HmN_000527500	2.351709631
HmN_000226000	HmN_000491000	2.351709631
HmN_000226000	HmN_000376600	2.351709631
HmN_000115000	HmN_000139400	0.87230202
HmN_000115000	HmN_003048400	0.87230202
HmN_000115000	HmN_003048470	0.87230202
HmN_000115000	HmN_003048680	0.87230202
HmN_000115000	HmN_000593700	0.554853419
HmN_000115000	HmN_000123700	2.533835846
HmN_000115000	HmN_000518700	1.864311157
HmN_000115000	HmN_000447800	2.533835846
HmN_000115000	HmN_000317600	2.533835846
HmN_000166000	HmN_000434000	1.279355691
HmN_000332300	HmN_000888200	1.211474191
HmN_000332300	HmN_000539000	0.87230202
HmN_000332300	HmN_000275400	2.081317237
HmN_000332300	HmN_003034940	0.87230202
HmN_000332300	HmN_000520800	0.87230202
HmN_000332300	HmN_000291300	2.081317237
HmN_000332300	HmN_000439500	1.211474191
HmN_000151700	HmN_000539200	2.21095405
HmN_000151700	HmN_000538600	2.21095405
HmN_003033680	HmN_000099400	1.377611827
HmN_003033680	HmN_000410300	1.377611827
HmN_003033680	HmN_000646900	1.377611827
HmN_000343900	HmN_003008930	2.317253795
HmN_000343900	HmN_000269600	2.317253795
HmN_000343900	HmN_000258300	2.317253795
HmN_000343900	HmN_003012070	2.317253795
HmN_000343900	HmN_000401200	2.317253795
HmN_000343900	HmN_000762200	2.317253795
HmN_000026500	HmN_000013600	0.727075874
HmN_000026500	HmN_000530100	0.727075874
HmN_000026500	HmN_000964700	0.727075874
HmN_000191600	HmN_000381600	2.569381832
HmN_000578700	HmN_000221100	1.638784357
HmN_003021440	HmN_000082200	0.554853419
HmN_003021440	HmN_000449000	0.554853419
HmN_000145300	HmN_003041670	2.122392137
HmN_000145300	HmN_000759500	2.122392137
HmN_000705500	HmN_003006230	2.351709631
HmN_000197100	HmN_003000470	0.554853419
HmN_000197100	HmN_003000460	0.554853419
HmN_000197100	HmN_002117000	0.554853419
HmN_000423400	HmN_000776300	0.87230202
HmN_000570400	HmN_000167600	2.122392137
HmN_003023200	HmN_003008500	0.554853419
HmN_003023200	HmN_000787400	1.638784357
HmN_003048930	HmN_000653700	2.21095405
HmN_003048930	HmN_003018210	2.21095405
HmN_003048930	HmN_000050800	2.21095405
HmN_003048930	HmN_000517400	1.506539148
HmN_003048930	HmN_003018020	2.21095405
HmN_003048930	HmN_000792300	2.21095405
HmN_003048930	HmN_000792400	2.21095405
HmN_003048930	HmN_000044800	2.21095405
HmN_003048930	HmN_000125400	2.21095405
HmN_003048930	HmN_000176400	1.506539148
HmN_000395500	HmN_000129700	1.638784357
HmN_000395500	HmN_000049400	1.638784357
HmN_000395500	HmN_000520900	1.638784357
HmN_003000520	HmN_003005390	4.558688338
HmN_003000520	HmN_000200300	4.558688338
HmN_003000520	HmN_002209500	4.558688338
HmN_003041300	HmN_000817800	0.554853419
HmN_000105300	HmN_000390500	3.581404675
HmN_003003690	HmN_000717100	2.317253795
HmN_003003690	HmN_000621800	2.317253795
HmN_003003690	HmN_000574700	1.211474191
HmN_000415800	HmN_000289300	0.554853419
HmN_000564800	HmN_000415800	1.638784357
HmN_003008550	HmN_000799500	1.871287636
HmN_003008550	HmN_002117200	1.871287636
HmN_003008550	HmN_000445100	4.823126326
HmN_003008550	HmN_000479700	1.871287636
HmN_003008550	HmN_000114000	2.14588077
HmN_000574700	HmN_000732900	3.90831081
HmN_000574700	HmN_000073600	4.503107831
HmN_000574700	HmN_000547600	2.517942314
HmN_000574700	HmN_000687200	1.471843562
HmN_002189100	HmN_000312500	0.554853419
HmN_002189100	HmN_000792200	0.554853419
HmN_002189100	HmN_000101000	0.554853419
HmN_003008540	HmN_000799500	1.871287636
HmN_003008540	HmN_002117200	1.871287636
HmN_003008540	HmN_000445100	4.823126326
HmN_003008540	HmN_000479700	1.871287636
HmN_003008540	HmN_000114000	2.14588077
HmN_000709700	HmN_000015300	2.317253795
HmN_000146100	HmN_000709700	2.317253795
HmN_000718400	HmN_003030200	1.988230927
HmN_003037100	HmN_000575300	16.00261683
HmN_003037100	HmN_000238800	1.792427219
HmN_003037100	HmN_000547600	2.517942314
HmN_000549900	HmN_000018400	5.176736295
HmN_000686000	HmN_000043800	2.569381832
HmN_000686000	HmN_002198200	2.569381832
HmN_000686000	HmN_000075900	2.569381832
HmN_000949700	HmN_003044120	3.391737493
HmN_002164400	HmN_003048200	2.363592769
HmN_002164400	HmN_000043700	2.363592769
HmN_002164400	HmN_003001420	2.363592769
HmN_002164400	HmN_002000700	2.363592769
HmN_002164400	HmN_000085000	3.391737493
HmN_002164400	HmN_000050800	2.363592769
HmN_002164400	HmN_000518400	2.363592769
HmN_002164400	HmN_003041420	2.363592769
HmN_002164400	HmN_003035780	2.363592769
HmN_000006000	HmN_000261700	1.279355691
HmN_000006000	HmN_003033230	1.279355691
HmN_000338500	HmN_000185800	0.554853419
HmN_000338500	HmN_003033930	0.554853419
HmN_000338500	HmN_000656600	0.554853419
HmN_000338500	HmN_000308200	0.554853419
HmN_000338500	HmN_000237800	0.554853419
HmN_000338500	HmN_000097500	1.638784357
HmN_003000590	HmN_003005390	4.558688338
HmN_003000590	HmN_000200300	4.558688338
HmN_003000590	HmN_002209500	4.558688338
HmN_000819000	HmN_000146700	2.533835846
HmN_000819000	HmN_003043170	2.569381832
HmN_000819000	HmN_003045900	2.569381832
HmN_000819000	HmN_003003140	2.533835846
HmN_000819000	HmN_000001200	2.533835846
HmN_000819000	HmN_003014140	2.533835846
HmN_000819000	HmN_003014130	2.533835846
HmN_000819000	HmN_003000520	2.533835846
HmN_000819000	HmN_003000590	2.533835846
HmN_000377200	HmN_000674300	0.554853419
HmN_000377200	HmN_002010000	0.554853419
HmN_003037140	HmN_000575300	16.00261683
HmN_003037140	HmN_000238800	1.792427219
HmN_003037140	HmN_000547600	2.517942314
HmN_003020760	HmN_003000770	1.638784357
HmN_003020760	HmN_002231000	3.439320471
HmN_003020760	HmN_000308100	0.554853419
HmN_000275600	HmN_000622600	1.279355691
HmN_000275600	HmN_000826200	1.279355691
HmN_000275600	HmN_000154900	0.87230202
HmN_000275600	HmN_000069900	0.87230202
HmN_000275600	HmN_000899000	0.87230202
HmN_000275600	HmN_000619400	1.279355691
HmN_000275600	HmN_000405000	0.87230202
HmN_000275600	HmN_000718500	0.87230202
HmN_000275600	HmN_000621200	1.279355691
HmN_000275600	HmN_000556700	1.466686029
HmN_000275600	HmN_000158800	0.87230202
HmN_000275600	HmN_000077700	0.87230202
HmN_000055500	HmN_003042330	2.569381832
HmN_000055500	HmN_003004280	2.569381832
HmN_000055500	HmN_003000240	2.569381832
HmN_000055500	HmN_003038400	2.569381832
HmN_000055500	HmN_003038410	2.569381832
HmN_000055500	HmN_003048990	2.569381832
HmN_000055500	HmN_000025000	0.554853419
HmN_000055500	HmN_000376000	2.569381832
HmN_000055500	HmN_000472100	2.569381832
HmN_000055500	HmN_000703000	0.554853419
HmN_000959100	HmN_000154900	0.504213031
HmN_000214700	HmN_000151700	2.21095405
HmN_000343800	HmN_000253400	0.554853419
HmN_000343800	HmN_000425800	0.554853419
HmN_000343800	HmN_002229400	0.554853419
HmN_000343800	HmN_000522000	0.554853419
HmN_000343800	HmN_000299800	0.554853419
HmN_000888700	HmN_000078100	2.014125666
HmN_000888700	HmN_003003650	2.014125666
HmN_000888700	HmN_000994000	2.014125666
HmN_000888700	HmN_000972600	2.014125666
HmN_000888700	HmN_000791200	2.014125666
HmN_000888700	HmN_000340100	2.014125666
HmN_000888700	HmN_002196300	2.014125666
HmN_002151500	HmN_000218000	1.211474191
HmN_002151500	HmN_003041690	5.097684838
HmN_002151500	HmN_000495100	1.211474191
HmN_002151500	HmN_000570600	1.211474191
HmN_002151500	HmN_000424000	1.211474191
HmN_000330500	HmN_000846600	2.291962516
HmN_000330500	HmN_003022520	2.291962516
HmN_000330500	HmN_003022580	2.291962516
HmN_000041500	HmN_003004590	0.87230202
HmN_000041500	HmN_000600800	0.87230202
HmN_003034830	HmN_000366700	1.638784357
HmN_003034830	HmN_000082600	1.638784357
HmN_003034830	HmN_000082500	1.638784357
HmN_002197900	HmN_000022700	1.638784357
HmN_000523700	HmN_000661700	2.452742912
HmN_000523700	HmN_000661800	2.452742912
HmN_000523700	HmN_000679800	2.452742912
HmN_000738000	HmN_001008100	2.122392137
HmN_000738000	HmN_000879200	2.122392137
HmN_000738000	HmN_000317800	2.122392137
HmN_000738000	HmN_000489400	1.638784357
HmN_000661000	HmN_003034290	0.87230202
HmN_000661000	HmN_000960900	0.87230202
HmN_000661000	HmN_003034300	0.87230202
HmN_000661000	HmN_000480700	0.87230202
HmN_000131800	HmN_000695700	1.50921199
HmN_000131800	HmN_000515600	1.665024186
HmN_000131800	HmN_000792300	1.665024186
HmN_000131800	HmN_000792400	1.665024186
HmN_000131800	HmN_003000770	1.665024186
HmN_000131800	HmN_000518700	1.50921199
HmN_003041420	HmN_000066300	3.415220923
HmN_003041420	HmN_000365000	0.578521357
HmN_003041420	HmN_000627000	3.415220923
HmN_003041420	HmN_000685400	2.800716869
HmN_003041420	HmN_000131800	8.425047745
HmN_000404000	HmN_002209600	0.87230202
HmN_000404000	HmN_000190300	0.87230202
HmN_000404000	HmN_000582000	0.87230202
HmN_000549100	HmN_000441700	1.377611827
HmN_000549100	HmN_000811600	1.377611827
HmN_000832000	HmN_000401700	0.87230202
HmN_000832000	HmN_000374100	0.87230202
HmN_000832000	HmN_000537200	0.87230202
HmN_000832000	HmN_000346600	0.87230202
HmN_000832000	HmN_003039630	0.87230202
HmN_000832000	HmN_000877500	0.87230202
HmN_000832000	HmN_000283400	2.081317237
HmN_000818800	HmN_000827600	1.638784357
HmN_000818800	HmN_000032900	2.452742912
HmN_000472900	HmN_000151100	2.223951168
HmN_000755900	HmN_003003720	0.87230202
HmN_000755900	HmN_000063100	1.638784357
HmN_000755900	HmN_000063000	1.638784357
HmN_000584200	HmN_003028320	2.21095405
HmN_000584200	HmN_000290300	4.528207845
HmN_000645600	HmN_003033700	1.466686029
HmN_003040570	HmN_002044300	1.377611827
HmN_000735500	HmN_000480900	0.554853419
HmN_003047110	HmN_002001900	2.081317237
HmN_003047110	HmN_003036280	1.279355691
HmN_003047110	HmN_003036270	1.279355691
HmN_003047110	HmN_000229200	2.081317237
HmN_003047110	HmN_000085100	2.081317237
HmN_003047120	HmN_002001900	2.081317237
HmN_003047120	HmN_003036270	1.279355691
HmN_003047120	HmN_003036280	1.279355691
HmN_003047120	HmN_000229200	2.081317237
HmN_003047120	HmN_000085100	2.081317237
HmN_000031900	HmN_000007100	1.638784357
HmN_000031900	HmN_000202600	0.554853419
HmN_000031900	HmN_002209500	2.656681382
HmN_000031900	HmN_003005390	2.656681382
HmN_000116600	HmN_000202600	1.741502057
HmN_000116600	HmN_000406300	1.741502057
HmN_000116600	HmN_000031900	1.741502057
HmN_000690600	HmN_000173800	1.826768681
HmN_000690600	HmN_000196800	0.727075874
HmN_000690600	HmN_000317700	0.727075874
HmN_000690600	HmN_000527000	0.727075874
HmN_000104800	HmN_000070500	0.424759951
HmN_000104800	HmN_000684400	0.424759951
HmN_000104800	HmN_000536300	2.436467248
HmN_000104800	HmN_000446600	0.424759951
HmN_000104800	HmN_000846500	2.21718717
HmN_000104800	HmN_000723000	0.424759951
HmN_000104800	HmN_000209900	0.424759951
HmN_000104800	HmN_000758100	0.424759951
HmN_000104800	HmN_000813600	0.424759951
HmN_000129700	HmN_000456600	2.15165771
HmN_000129700	HmN_000161200	2.15165771
HmN_000752400	HmN_000228400	0.554853419
HmN_000460100	HmN_000516600	3.232718338
HmN_000649300	HmN_003006810	2.436467248
HmN_000202800	HmN_000200600	0.554853419
HmN_000202800	HmN_000200300	0.554853419
HmN_000202800	HmN_000669300	2.122392137
HmN_000202800	HmN_000778600	1.279355691
HmN_000202800	HmN_000607500	1.279355691
HmN_000202800	HmN_000962300	1.279355691
HmN_000202800	HmN_000093700	0.554853419
HmN_000202800	HmN_000010900	0.554853419
HmN_000202800	HmN_000035800	0.554853419
HmN_000202800	HmN_000423700	1.279355691
HmN_000644900	HmN_000482600	0.87230202
HmN_000644900	HmN_000516000	0.87230202
HmN_000644900	HmN_002028800	0.87230202
HmN_000644900	HmN_003021140	0.87230202
HmN_000643200	HmN_000104500	6.554234347
HmN_000599500	HmN_000296300	1.638784357
HmN_000380500	HmN_003004080	4.196703803
HmN_000380500	HmN_000405000	4.196703803
HmN_000380500	HmN_003031430	4.196703803
HmN_000380500	HmN_000033500	2.693808317
HmN_000380500	HmN_003004280	2.693808317
HmN_000380500	HmN_000471200	4.196703803
HmN_000380500	HmN_003038480	1.502895486
HmN_000380500	HmN_000221300	1.502895486
HmN_000380500	HmN_000018200	2.693808317
HmN_000380500	HmN_003007060	4.196703803
HmN_002126000	HmN_000875400	0.554853419
HmN_002126000	HmN_000910400	0.554853419
HmN_002126000	HmN_000286600	0.554853419
HmN_000064500	HmN_000330800	1.638784357
HmN_000011400	HmN_000799600	2.081317237
HmN_000011400	HmN_000799500	2.081317237
HmN_000011400	HmN_000799800	2.081317237
HmN_000011400	HmN_000573100	2.081317237
HmN_000011400	HmN_000573000	2.081317237
HmN_003007480	HmN_000516600	3.232718338
HmN_000399300	HmN_000499600	1.466686029
HmN_002156200	HmN_000709000	2.569600117
HmN_002156200	HmN_003003830	2.122392137
HmN_002156200	HmN_003003820	2.122392137
HmN_002156200	HmN_000754100	2.122392137
HmN_002156200	HmN_000780250	2.122392137
HmN_002156200	HmN_000269700	12.85671547
HmN_000025500	HmN_000319700	2.122392137
HmN_000025500	HmN_000494400	2.122392137
HmN_000025500	HmN_000227100	2.122392137
HmN_000706800	HmN_000179700	0.87230202
HmN_000706800	HmN_000962300	0.87230202
HmN_000706800	HmN_000794200	0.87230202
HmN_000706800	HmN_000290300	0.87230202
HmN_000706800	HmN_000228400	0.87230202
HmN_000706800	HmN_003021160	0.87230202
HmN_000706800	HmN_003021150	0.87230202
HmN_000706800	HmN_000607500	0.87230202
HmN_000706800	HmN_000000300	0.87230202
HmN_000706800	HmN_003020470	0.87230202
HmN_000706800	HmN_000423700	0.87230202
HmN_000490500	HmN_000410600	2.800716869
HmN_000490500	HmN_000422600	1.377611827
HmN_000490500	HmN_000269600	2.21095405
HmN_000490500	HmN_000038100	2.800716869
HmN_000490500	HmN_000898900	1.506539148
HmN_000490500	HmN_000066300	3.415220923
HmN_003043980	HmN_003034400	2.317253795
HmN_003032410	HmN_000362600	1.377611827
HmN_003032410	HmN_003045910	1.377611827
HmN_000179700	HmN_003008500	1.638784357
HmN_000262800	HmN_000564600	2.569381832
HmN_000262800	HmN_000891000	2.569381832
HmN_000262800	HmN_000568200	2.569381832
HmN_000262800	HmN_003023720	26.43756193
HmN_000262800	HmN_002142300	2.051325841
HmN_000085200	HmN_000812300	2.122392137
HmN_000085200	HmN_000849600	0.554853419
HmN_000085200	HmN_000426100	0.554853419
HmN_000085200	HmN_000371900	2.223951168
HmN_001008100	HmN_000701200	2.122392137
HmN_001008100	HmN_000450200	2.122392137
HmN_001008100	HmN_000716800	4.268272907
HmN_001008100	HmN_000623500	2.122392137
HmN_001008100	HmN_000682000	2.122392137
HmN_001008100	HmN_000816400	2.122392137
HmN_001008100	HmN_000085200	2.122392137
HmN_003037770	HmN_000225400	0.87230202
HmN_000366000	HmN_003026960	0.87230202
HmN_000366000	HmN_003036270	0.87230202
HmN_000366000	HmN_003036280	0.87230202
HmN_000366000	HmN_003036640	0.87230202
HmN_000366000	HmN_000813600	0.87230202
HmN_000295100	HmN_003039670	0.87230202
HmN_000295100	HmN_000366000	0.87230202
HmN_003002500	HmN_000320200	1.638784357
HmN_003002500	HmN_003006690	1.638784357
HmN_003002500	HmN_000414400	1.638784357
HmN_003002500	HmN_000457300	1.638784357
HmN_000448800	HmN_000028700	1.598626584
HmN_000448800	HmN_000117000	1.598626584
HmN_000844600	HmN_000050600	0.87230202
HmN_000388000	HmN_000847500	1.377611827
HmN_000666600	HmN_002010000	0.554853419
HmN_000666600	HmN_003030120	0.340433737
HmN_000666600	HmN_000721100	0.340433737
HmN_000666600	HmN_000334900	0.340433737
HmN_000666600	HmN_000669000	0.340433737
HmN_000666600	HmN_003004920	0.340433737
HmN_000666600	HmN_003002300	0.340433737
HmN_000666600	HmN_003002310	0.340433737
HmN_000666600	HmN_000753800	0.340433737
HmN_000757700	HmN_000033700	2.122392137
HmN_000757700	HmN_000891300	7.787888006
HmN_003034940	HmN_002182800	0.87230202
HmN_003034940	HmN_000100400	0.87230202
HmN_003034940	HmN_000254100	0.87230202
HmN_003034940	HmN_003013080	0.87230202
HmN_003034940	HmN_000974600	0.87230202
HmN_003034940	HmN_000359700	0.87230202
HmN_003034940	HmN_000794900	0.87230202
HmN_003034940	HmN_000394200	0.554853419
HmN_000859200	HmN_000508600	2.195758658
HmN_000066900	HmN_000557200	0.554853419
HmN_000066900	HmN_000394200	0.554853419
HmN_000068900	HmN_000242400	1.871287636
HmN_000068900	HmN_000710300	1.871287636
HmN_000068900	HmN_000527100	1.871287636
HmN_000068900	HmN_000744000	1.871287636
HmN_000068900	HmN_001000100	2.122392137
HmN_000068900	HmN_000629200	1.871287636
HmN_000068900	HmN_000633300	1.871287636
HmN_000068900	HmN_000067700	1.871287636
HmN_003004180	HmN_000606600	3.761176494
HmN_003004180	HmN_000669000	1.638784357
HmN_000105400	HmN_000404500	1.638784357
HmN_000105400	HmN_002117200	1.638784357
HmN_000105400	HmN_003032250	1.638784357
HmN_000105400	HmN_000799500	1.638784357
HmN_000854800	HmN_000622600	1.279355691
HmN_000854800	HmN_000718500	0.87230202
HmN_000854800	HmN_000621200	1.279355691
HmN_000854800	HmN_000826200	1.279355691
HmN_000854800	HmN_000405000	0.87230202
HmN_000854800	HmN_000899000	0.87230202
HmN_000854800	HmN_000619400	1.279355691
HmN_000854800	HmN_000154900	0.87230202
HmN_000854800	HmN_000069900	0.87230202
HmN_000854800	HmN_000158800	0.87230202
HmN_000854800	HmN_000077700	0.87230202
HmN_000808700	HmN_000097500	1.638784357
HmN_000000100	HmN_000402200	0.554853419
HmN_000317600	HmN_000445300	1.279355691
HmN_000317600	HmN_003017900	2.317253795
HmN_000317600	HmN_000123700	6.964675093
HmN_000317600	HmN_000412900	1.279355691
HmN_000317600	HmN_003028770	2.317253795
HmN_000317600	HmN_000535500	6.034746993
HmN_000317600	HmN_003035160	2.317253795
HmN_000575300	HmN_002209600	1.471843562
HmN_000575300	HmN_000546000	1.471843562
HmN_000575300	HmN_003023870	1.471843562
HmN_000575300	HmN_003036840	1.471843562
HmN_000575300	HmN_003036830	1.471843562
HmN_000575300	HmN_000871800	1.471843562
HmN_000575300	HmN_003032460	1.471843562
HmN_000575300	HmN_000300300	1.471843562
HmN_000610900	HmN_000833700	3.296820538
HmN_000301900	HmN_000826500	6.435020894
HmN_000301900	HmN_003048860	4.101491435
HmN_000301900	HmN_000018400	2.436467248
HmN_000476800	HmN_000383500	1.826768681
HmN_000601600	HmN_000748300	3.721018721
HmN_000634100	HmN_000237800	1.741502057
HmN_000634100	HmN_000958700	2.014125666
HmN_000634100	HmN_000267600	2.014125666
HmN_000634100	HmN_000542700	2.014125666
HmN_000634100	HmN_000172000	1.741502057
HmN_000143400	HmN_000304000	4.280060102
HmN_002117000	HmN_000621200	2.15165771
HmN_002117000	HmN_000622600	2.15165771
HmN_002117000	HmN_000031600	1.598626584
HmN_002117000	HmN_000031800	1.598626584
HmN_002117000	HmN_000031700	1.598626584
HmN_002117000	HmN_002122500	1.598626584
HmN_000798400	HmN_003018230	2.452742912
HmN_000798400	HmN_000564000	1.741502057
HmN_000798400	HmN_003005800	2.122392137
HmN_000798400	HmN_000681600	6.243349135
HmN_000798400	HmN_000572500	2.569381832
HmN_000275500	HmN_000619400	1.279355691
HmN_000275500	HmN_000826200	1.279355691
HmN_000275500	HmN_000069900	0.87230202
HmN_000275500	HmN_000899000	0.87230202
HmN_000275500	HmN_000405000	0.87230202
HmN_000275500	HmN_000154900	0.87230202
HmN_000275500	HmN_000718500	0.87230202
HmN_000275500	HmN_000621200	1.279355691
HmN_000275500	HmN_000622600	1.279355691
HmN_000275500	HmN_000158800	0.87230202
HmN_000275500	HmN_000077700	0.87230202
HmN_000783900	HmN_000622600	1.279355691
HmN_000783900	HmN_000621200	1.279355691
HmN_000783900	HmN_000899000	0.87230202
HmN_000783900	HmN_000718500	0.87230202
HmN_000783900	HmN_000826200	1.279355691
HmN_000783900	HmN_000154900	0.87230202
HmN_000783900	HmN_000619400	1.279355691
HmN_000783900	HmN_000069900	0.87230202
HmN_000783900	HmN_000158800	0.87230202
HmN_000783900	HmN_000405000	0.87230202
HmN_000783900	HmN_000077700	0.87230202
HmN_000320400	HmN_000016000	0.87230202
HmN_000320400	HmN_000550800	6.084699083
HmN_000781500	HmN_000995500	2.122392137
HmN_000781500	HmN_000695800	4.997509814
HmN_000781500	HmN_000054800	2.122392137
HmN_000341200	HmN_000532700	1.460770006
HmN_000341200	HmN_003034400	2.317253795
HmN_000033200	HmN_000176700	1.638784357
HmN_000033200	HmN_000634800	3.956038152
HmN_000033200	HmN_000490500	1.506539148
HmN_000033200	HmN_000898900	1.506539148
HmN_000033200	HmN_000341200	2.317253795
HmN_000033200	HmN_000467300	1.506539148
HmN_000033200	HmN_000348400	1.638784357
HmN_000033200	HmN_000432300	1.638784357
HmN_000033200	HmN_000762200	2.317253795
HmN_002202300	HmN_000653400	3.898566999
HmN_002202300	HmN_000625300	3.898566999
HmN_003007510	HmN_000516600	3.232718338
HmN_000568300	HmN_000091300	6.534795652
HmN_003013170	HmN_000539700	1.506539148
HmN_003013170	HmN_000647900	2.317253795
HmN_003013170	HmN_000248700	1.506539148
HmN_000230400	HmN_003032250	1.638784357
HmN_000011600	HmN_003022580	2.291962516
HmN_000011600	HmN_003022520	2.291962516
HmN_000011600	HmN_000846600	2.291962516
HmN_000087200	HmN_000012600	2.533835846
HmN_000087200	HmN_000012700	2.533835846
HmN_000087200	HmN_000109300	10.02523674
HmN_000661600	HmN_003014750	0.87230202
HmN_000661600	HmN_000745600	0.87230202
HmN_000661600	HmN_000334300	0.87230202
HmN_000661600	HmN_003048800	0.87230202
HmN_000661600	HmN_003045210	0.87230202
HmN_000661600	HmN_003018320	0.87230202
HmN_000661600	HmN_000768100	0.87230202
HmN_000661600	HmN_000135100	0.87230202
HmN_002020300	HmN_000705700	1.638784357
HmN_002020300	HmN_003002990	4.166869078
HmN_002020300	HmN_000165100	1.638784357
HmN_002020300	HmN_000641800	2.528084721
HmN_002020300	HmN_000568400	1.638784357
HmN_000155800	HmN_000884600	2.081317237
HmN_000591800	HmN_000306400	0.554853419
HmN_000591800	HmN_000767500	4.300618214
HmN_000591800	HmN_000566300	1.638784357
HmN_000591800	HmN_000772200	8.92463003
HmN_000591800	HmN_000798900	1.638784357
HmN_000591800	HmN_003043630	2.311529993
HmN_000591800	HmN_000743200	0.554853419
HmN_000591800	HmN_000448600	1.638784357
HmN_000119100	HmN_000690600	0.727075874
HmN_000119100	HmN_000171900	0.727075874
HmN_000119100	HmN_000169400	0.727075874
HmN_000604700	HmN_000541800	3.993679773
HmN_000604700	HmN_000889000	3.993679773
HmN_000604700	HmN_000446800	1.871287636
HmN_000586800	HmN_000481600	11.39361322
HmN_000586800	HmN_003013210	8.475473176
HmN_000586800	HmN_000564600	6.563061605
HmN_000586800	HmN_000382800	11.10023847
HmN_003037670	HmN_000805500	2.122392137
HmN_000151000	HmN_003030200	1.211474191
HmN_000151000	HmN_003028130	2.452742912
HmN_000368700	HmN_000910400	0.554853419
HmN_000368700	HmN_000875400	0.554853419
HmN_000368700	HmN_000286600	0.554853419
HmN_003036180	HmN_000169400	0.727075874
HmN_003036180	HmN_000690600	0.727075874
HmN_003036180	HmN_000171900	0.727075874
HmN_000055100	HmN_000801500	7.322522778
HmN_000055100	HmN_000509000	7.322522778
HmN_000074100	HmN_000070300	2.122392137
HmN_000756600	HmN_003001360	1.826768681
HmN_000756600	HmN_002128400	1.826768681
HmN_000756600	HmN_002230900	1.826768681
HmN_000756600	HmN_000868800	1.826768681
HmN_003046100	HmN_000819600	1.149328097
HmN_003046100	HmN_000646900	1.149328097
HmN_003046100	HmN_000846500	1.149328097
HmN_000231600	HmN_003044120	1.377611827
HmN_000231600	HmN_000029300	1.377611827
HmN_000231600	HmN_000687500	1.377611827
HmN_003045310	HmN_000545500	3.391737493
HmN_003045310	HmN_000891300	2.363592769
HmN_003045310	HmN_002044300	3.391737493
HmN_000788000	HmN_000578900	2.436467248
HmN_000788000	HmN_000676700	4.583507498
HmN_000788000	HmN_000792400	1.38437052
HmN_000788000	HmN_000156300	2.436467248
HmN_000788000	HmN_000792300	1.38437052
HmN_000788000	HmN_000156500	2.436467248
HmN_000788000	HmN_000403900	2.317253795
HmN_000788000	HmN_003033630	2.21095405
HmN_000788000	HmN_003033620	2.21095405
HmN_000338100	HmN_000209900	4.268272907
HmN_000648400	HmN_000338100	2.122392137
HmN_000354000	HmN_003043750	2.122392137
HmN_000633500	HmN_000354000	1.871287636
HmN_000437300	HmN_000722000	1.826768681
HmN_000437300	HmN_003006230	4.396150513
HmN_000437300	HmN_000601600	4.396150513
HmN_000437300	HmN_000759100	1.826768681
HmN_000437300	HmN_000871800	1.826768681
HmN_000437300	HmN_003043630	1.826768681
HmN_000437300	HmN_003041820	4.396150513
HmN_000437300	HmN_000563300	2.351709631
HmN_000437300	HmN_000692800	1.826768681
HmN_000437300	HmN_003023720	2.351709631
HmN_000437300	HmN_000692700	1.826768681
HmN_000437300	HmN_000249300	4.396150513
HmN_000437300	HmN_000212300	1.826768681
HmN_000312700	HmN_000405000	1.466686029
HmN_002234500	HmN_000311500	2.953619257
HmN_002234500	HmN_000481000	4.232974947
HmN_002234500	HmN_000459000	2.953619257
HmN_002234500	HmN_003033880	4.232974947
HmN_002234500	HmN_000306800	1.826768681
HmN_002234500	HmN_000681300	4.232974947
HmN_000816200	HmN_000394200	0.554853419
HmN_003028790	HmN_003006810	2.436467248
HmN_003005220	HmN_000194400	4.316029913
HmN_003005220	HmN_000394200	0.554853419
HmN_000911500	HmN_003004560	2.317253795
HmN_000911500	HmN_000709700	2.317253795
HmN_003036190	HmN_000169400	0.727075874
HmN_003036190	HmN_000690600	0.727075874
HmN_003036190	HmN_000171900	0.727075874
HmN_000384800	HmN_000427100	0.554853419
HmN_000384800	HmN_000427000	0.554853419
HmN_000384800	HmN_002167800	0.554853419
HmN_000384800	HmN_000426800	0.554853419
HmN_000728800	HmN_000588200	0.346337768
HmN_000728800	HmN_002012300	1.864311157
HmN_000728800	HmN_000848400	0.578521357
HmN_000273300	HmN_000647900	2.436467248
HmN_000273300	HmN_000273500	0.554853419
HmN_000273300	HmN_000096300	3.745310037
HmN_000273300	HmN_000591400	0.554853419
HmN_000273300	HmN_000099700	0.554853419
HmN_000273300	HmN_000728800	0.554853419
HmN_000714900	HmN_000606600	2.122392137
HmN_000714900	HmN_000171700	1.826768681
HmN_000714900	HmN_000198500	1.826768681
HmN_000714900	HmN_000735500	1.826768681
HmN_000714900	HmN_000197500	1.826768681
HmN_000714900	HmN_000249900	1.826768681
HmN_000714900	HmN_000198100	1.826768681
HmN_000714900	HmN_000997100	1.279355691
HmN_000625600	HmN_000005900	1.279355691
HmN_000625600	HmN_000762800	1.279355691
HmN_000625600	HmN_000086300	1.279355691
HmN_000034500	HmN_002125400	1.377611827
HmN_003023220	HmN_000584200	1.377611827
HmN_000598200	HmN_000866000	4.558688338
HmN_000601000	HmN_000049100	2.09582898
HmN_000601000	HmN_000161800	4.396150513
HmN_000601000	HmN_000669900	1.826768681
HmN_000601000	HmN_002292700	1.826768681
HmN_000601000	HmN_003036830	1.826768681
HmN_000601000	HmN_003036840	1.826768681
HmN_000601000	HmN_000572500	2.569381832
HmN_000601000	HmN_000509000	2.09582898
HmN_000601000	HmN_000801500	2.09582898
HmN_000601000	HmN_003023870	1.826768681
HmN_000601000	HmN_000184900	1.826768681
HmN_000601000	HmN_000171500	4.396150513
HmN_000601000	HmN_000665700	1.826768681
HmN_000601000	HmN_003032460	1.826768681
HmN_000601000	HmN_000736200	2.014125666
HmN_000601000	HmN_000395200	1.826768681
HmN_000601000	HmN_000395300	1.826768681
HmN_000601000	HmN_000011850	1.826768681
HmN_000601000	HmN_002176500	1.826768681
HmN_000601000	HmN_003003630	1.826768681
HmN_000601000	HmN_000832600	1.826768681
HmN_000601000	HmN_000699500	2.014125666
HmN_000601000	HmN_000300300	1.826768681
HmN_000816500	HmN_000070000	1.241268722
HmN_000816500	HmN_000482600	2.452742912
HmN_000064100	HmN_000168200	3.914640934
HmN_000064100	HmN_000228100	2.533835846
HmN_000064100	HmN_000378700	3.817272336
HmN_000064100	HmN_000888600	1.380805088
HmN_000372500	HmN_000657600	6.24486581
HmN_000372500	HmN_003022580	4.163548573
HmN_000372500	HmN_000514800	1.727081325
HmN_000372500	HmN_003022520	4.163548573
HmN_000372500	HmN_000846600	4.163548573
HmN_000372500	HmN_000076300	1.727081325
HmN_003032170	HmN_000328700	0.87230202
HmN_003032170	HmN_003020250	0.87230202
HmN_003032170	HmN_000483300	0.87230202
HmN_003032170	HmN_000525100	1.279355691
HmN_000063900	HmN_003018000	0.87230202
HmN_000063900	HmN_000607800	2.756785559
HmN_000063900	HmN_003017990	0.87230202
HmN_000063900	HmN_000394200	0.554853419
HmN_000063900	HmN_000217500	0.87230202
HmN_003036080	HmN_000616700	0.554853419
HmN_002138900	HmN_000263100	0.554853419
HmN_002138900	HmN_000404700	4.583507498
HmN_000912100	HmN_000516600	3.232718338
HmN_003031420	HmN_000286500	0.554853419
HmN_000171500	HmN_000242400	1.871287636
HmN_000171500	HmN_000228100	1.871287636
HmN_000171500	HmN_000520900	1.638784357
HmN_000171500	HmN_000221100	1.638784357
HmN_000171500	HmN_000067700	1.871287636
HmN_000171500	HmN_000550800	4.583507498
HmN_000171500	HmN_000633900	4.583507498
HmN_000171500	HmN_000395500	1.638784357
HmN_000171500	HmN_000129700	1.638784357
HmN_000171500	HmN_000382100	1.638784357
HmN_000171500	HmN_000168500	1.638784357
HmN_000834800	HmN_000712200	2.363592769
HmN_003020410	HmN_000074000	0.199136446
HmN_003020410	HmN_003005710	0.199136446
HmN_003020410	HmN_000838900	6.834614251
HmN_000638300	HmN_000242700	1.537629547
HmN_003050610	HmN_000245400	1.638784357
HmN_000736800	HmN_002193000	1.826768681
HmN_000736800	HmN_000634800	1.826768681
HmN_000736800	HmN_000062300	1.826768681
HmN_000736800	HmN_000833700	1.826768681
HmN_000736800	HmN_000595800	1.826768681
HmN_000736800	HmN_000304100	1.826768681
HmN_000736800	HmN_000710900	1.826768681
HmN_000736800	HmN_000183800	1.826768681
HmN_003020420	HmN_000074000	0.199136446
HmN_003020420	HmN_003005710	0.199136446
HmN_003020420	HmN_000838900	6.834614251
HmN_000390400	HmN_000317700	0.87230202
HmN_000390400	HmN_000225400	0.87230202
HmN_000069500	HmN_000490500	2.21095405
HmN_000069500	HmN_000369800	2.21095405
HmN_000069500	HmN_003026380	2.21095405
HmN_000069500	HmN_000699800	2.21095405
HmN_000069500	HmN_000314400	2.21095405
HmN_000069500	HmN_000072300	2.21095405
HmN_000069500	HmN_000879400	2.21095405
HmN_000069500	HmN_000699700	2.21095405
HmN_000069500	HmN_000052500	1.665024186
HmN_000069500	HmN_000052600	1.665024186
HmN_003006320	HmN_000201700	0.554853419
HmN_003027580	HmN_000100300	2.569381832
HmN_000048800	HmN_000067300	4.528207845
HmN_000048800	HmN_002090100	4.769996708
HmN_000048800	HmN_000002800	6.980950758
HmN_000048800	HmN_000869500	3.558522517
HmN_002173000	HmN_000887900	1.665024186
HmN_002173000	HmN_003036700	1.665024186
HmN_000806400	HmN_003035300	4.35044348
HmN_000806400	HmN_000812800	7.919391432
HmN_000806400	HmN_003034250	1.800536114
HmN_000806400	HmN_003000770	1.281552303
HmN_000806400	HmN_000109300	2.224402308
HmN_000806400	HmN_000813600	1.800536114
HmN_000806400	HmN_000255500	1.800536114
HmN_000806400	HmN_000471200	2.612900708
HmN_000806400	HmN_000726500	2.224402308
HmN_000806400	HmN_000462300	4.752487029
HmN_000806400	HmN_000860700	1.800536114
HmN_000806400	HmN_000806500	5.182500825
HmN_000806400	HmN_002072900	2.224402308
HmN_000806400	HmN_000779500	2.224402308
HmN_002232700	HmN_000033500	2.569381832
HmN_002232700	HmN_000849600	2.569381832
HmN_002232700	HmN_000426100	2.569381832
HmN_002232700	HmN_003040810	2.569381832
HmN_002232700	HmN_000671200	2.569381832
HmN_000112500	HmN_000098700	1.211474191
HmN_000112500	HmN_000049300	2.360802287
HmN_000112500	HmN_003008300	1.211474191
HmN_000410200	HmN_000847500	1.377611827
HmN_000482400	HmN_002231000	0.340433737
HmN_000809800	HmN_000220900	1.638784357
HmN_000809800	HmN_000787400	1.638784357
HmN_000809800	HmN_000726900	1.638784357
HmN_000809800	HmN_000688300	1.638784357
HmN_000809800	HmN_000382100	1.638784357
HmN_000809800	HmN_000405100	1.638784357
HmN_000809800	HmN_000114000	1.638784357
HmN_000809800	HmN_000502300	1.638784357
HmN_000551100	HmN_000632800	1.826768681
HmN_000551100	HmN_000121700	2.569381832
HmN_000551100	HmN_000616600	1.826768681
HmN_002032800	HmN_000649400	0.554853419
HmN_002032800	HmN_003004010	0.554853419
HmN_002032800	HmN_003004000	0.554853419
HmN_002032800	HmN_000668900	0.554853419
HmN_000322000	HmN_000881000	4.970303095
HmN_000107300	HmN_003022520	4.198860033
HmN_000107300	HmN_003022580	4.198860033
HmN_000107300	HmN_000846600	4.198860033
HmN_000107300	HmN_003000770	1.665024186
HmN_000107300	HmN_000916400	1.665024186
HmN_000107300	HmN_000681300	1.665024186
HmN_000107300	HmN_003030200	1.665024186
HmN_000107300	HmN_003024270	1.665024186
HmN_000600100	HmN_000620600	1.377611827
HmN_000600100	HmN_000646900	1.377611827
HmN_000600100	HmN_000099400	1.377611827
HmN_000600100	HmN_000509700	1.377611827
HmN_000600100	HmN_000250300	1.377611827
HmN_000600100	HmN_000936400	2.317253795
HmN_000600100	HmN_000410300	1.377611827
HmN_000325200	HmN_000786800	1.638784357
HmN_003036210	HmN_000690600	0.727075874
HmN_003036210	HmN_000169400	0.727075874
HmN_003036210	HmN_000171900	0.727075874
HmN_000072300	HmN_000052500	2.317253795
HmN_000072300	HmN_000052600	2.317253795
HmN_000072300	HmN_003024270	2.317253795
HmN_000072300	HmN_000762200	3.823792943
HmN_000072300	HmN_003045210	2.569600117
HmN_000072300	HmN_000033200	2.317253795
HmN_000283200	HmN_003022520	2.569381832
HmN_000283200	HmN_003022580	2.569381832
HmN_000283200	HmN_000846600	2.569381832
HmN_000078700	HmN_002274600	0.554853419
HmN_000078700	HmN_000093700	0.554853419
HmN_003036200	HmN_000690600	0.727075874
HmN_003036200	HmN_000169400	0.727075874
HmN_003036200	HmN_000171900	0.727075874
HmN_000826500	HmN_000055800	0.87230202
HmN_000530100	HmN_000746600	1.241268722
HmN_000530100	HmN_000018400	1.211474191
HmN_000530100	HmN_000566300	1.241268722
HmN_002271500	HmN_000308100	0.554853419
HmN_002271500	HmN_002231000	3.439320471
HmN_002271500	HmN_003000770	1.638784357
HmN_000535200	HmN_000000300	2.291962516
HmN_000535200	HmN_000289300	0.554853419
HmN_000535200	HmN_000196500	0.554853419
HmN_000535200	HmN_003022520	13.03294084
HmN_000535200	HmN_003022580	13.03294084
HmN_000535200	HmN_000812300	2.122392137
HmN_000535200	HmN_000846600	13.03294084
HmN_000640900	HmN_000013600	0.727075874
HmN_000150400	HmN_000817800	0.554853419
HmN_000789300	HmN_000665900	2.317253795
HmN_000446800	HmN_000172000	1.741502057
HmN_000446800	HmN_000958700	2.014125666
HmN_000446800	HmN_000237800	1.741502057
HmN_000446800	HmN_000542700	2.014125666
HmN_000446800	HmN_000267600	2.014125666
HmN_000600800	HmN_003003720	0.87230202
HmN_000600800	HmN_000524000	0.87230202
HmN_000600800	HmN_002209500	0.87230202
HmN_000600800	HmN_000405000	0.87230202
HmN_000600800	HmN_000225400	0.87230202
HmN_000600800	HmN_003007060	0.87230202
HmN_000600800	HmN_003031430	0.87230202
HmN_000600800	HmN_003004080	0.87230202
HmN_000721000	HmN_000425200	1.804243956
HmN_000721000	HmN_000767700	2.21095405
HmN_000721000	HmN_000741100	1.804243956
HmN_000721000	HmN_000067500	1.169595367
HmN_000721000	HmN_000641500	7.325423204
HmN_000721000	HmN_003033880	1.279355691
HmN_000721000	HmN_000235800	1.804243956
HmN_000721000	HmN_000631700	10.85415119
HmN_000721000	HmN_000419400	1.241268722
HmN_000721000	HmN_002126100	1.804243956
HmN_000721000	HmN_000095300	1.804243956
HmN_000721000	HmN_002020700	0.554853419
HmN_000721000	HmN_000249100	6.084154482
HmN_000721000	HmN_000084800	8.536897395
HmN_000721000	HmN_000481000	1.279355691
HmN_000721000	HmN_000761900	2.21095405
HmN_000721000	HmN_000658500	10.74785144
HmN_000552800	HmN_000668400	0.87230202
HmN_000552800	HmN_000729700	0.87230202
HmN_000552800	HmN_000108600	0.87230202
HmN_000552800	HmN_003005280	0.87230202
HmN_003002990	HmN_000165100	2.193637775
HmN_003002990	HmN_000421500	2.569600117
HmN_003002990	HmN_000384800	2.122392137
HmN_003002990	HmN_000641800	6.475296665
HmN_000105800	HmN_000726400	1.377611827
HmN_000015500	HmN_000563800	0.554853419
HmN_000057200	HmN_000160100	2.122392137
HmN_003046280	HmN_000581700	0.554853419
HmN_003046280	HmN_003044080	0.554853419
HmN_003046280	HmN_003044090	0.554853419
HmN_003046280	HmN_003048980	0.554853419
HmN_003046280	HmN_003036930	0.554853419
HmN_003046280	HmN_003035160	0.554853419
HmN_003046280	HmN_003017900	0.554853419
HmN_003046280	HmN_003028760	0.554853419
HmN_003046280	HmN_003028780	0.554853419
HmN_003046280	HmN_003028770	0.554853419
HmN_000235400	HmN_003030550	0.554853419
HmN_000235400	HmN_000816200	0.554853419
HmN_000235400	HmN_000330800	0.554853419
HmN_000235400	HmN_000477600	0.554853419
HmN_000235400	HmN_000646800	0.554853419
HmN_000235400	HmN_000788100	0.554853419
HmN_000235400	HmN_000812300	0.554853419
HmN_000235400	HmN_000477700	0.554853419
HmN_000393200	HmN_000672700	0.554853419
HmN_000499600	HmN_000383500	1.826768681
HmN_000010300	HmN_000317600	2.448954469
HmN_000010300	HmN_000575300	2.448954469
HmN_000010300	HmN_000445300	2.448954469
HmN_000928400	HmN_003048980	0.554853419
HmN_000928400	HmN_003036930	0.554853419
HmN_000928400	HmN_003044080	0.554853419
HmN_000928400	HmN_003044090	0.554853419
HmN_000928400	HmN_003017900	0.554853419
HmN_000928400	HmN_003028770	0.554853419
HmN_000928400	HmN_003028760	0.554853419
HmN_000928400	HmN_003028780	0.554853419
HmN_000928400	HmN_003035160	0.554853419
HmN_000845500	HmN_000228400	0.87230202
HmN_000404600	HmN_000128200	0.87230202
HmN_000404600	HmN_003003980	0.87230202
HmN_000404600	HmN_003000190	2.953619257
HmN_000404600	HmN_003000180	2.953619257
HmN_000404600	HmN_000381600	0.87230202
HmN_000012700	HmN_000570100	1.211474191
HmN_000012700	HmN_000146100	1.211474191
HmN_000012700	HmN_003036320	1.211474191
HmN_000012700	HmN_000476500	1.211474191
HmN_000012700	HmN_003007840	2.073768833
HmN_000012700	HmN_003007740	2.073768833
HmN_000012700	HmN_000467300	1.211474191
HmN_000012700	HmN_003007920	2.073768833
HmN_000012700	HmN_003007860	2.073768833
HmN_000012700	HmN_003007880	2.073768833
HmN_000012700	HmN_000532700	1.211474191
HmN_000012700	HmN_000687200	2.533835846
HmN_000812600	HmN_003030100	2.317253795
HmN_000812600	HmN_000374400	1.638784357
HmN_000812600	HmN_000984100	2.317253795
HmN_000812600	HmN_000228100	2.317253795
HmN_000812600	HmN_000322000	0.989077995
HmN_000812600	HmN_000000300	16.36216127
HmN_000812600	HmN_003003880	2.317253795
HmN_000858800	HmN_003037630	1.598626584
HmN_000858800	HmN_000247300	1.598626584
HmN_003036610	HmN_000295300	1.377611827
HmN_003036610	HmN_000014800	1.377611827
HmN_000791300	HmN_000392700	1.347912054
HmN_003030140	HmN_000481000	1.279355691
HmN_003030140	HmN_003033880	1.279355691
HmN_000055000	HmN_000803700	0.87230202
HmN_000055000	HmN_000597800	0.87230202
HmN_000157700	HmN_000424000	1.211474191
HmN_000157700	HmN_000016300	0.340433737
HmN_000157700	HmN_000218000	1.211474191
HmN_000157700	HmN_000570600	1.211474191
HmN_000157700	HmN_003043470	0.340433737
HmN_000157700	HmN_002125400	0.340433737
HmN_000157700	HmN_000050500	0.340433737
HmN_000157700	HmN_000495100	1.211474191
HmN_000235500	HmN_000779300	1.211474191
HmN_000235500	HmN_000242400	1.211474191
HmN_000235500	HmN_000121900	8.995340193
HmN_000235500	HmN_000744000	1.211474191
HmN_000235500	HmN_000749100	1.871287636
HmN_000235500	HmN_000545600	15.21922376
HmN_000165000	HmN_000868800	2.122392137
HmN_000165000	HmN_000806600	2.122392137
HmN_000165000	HmN_000545500	0.554853419
HmN_000421200	HmN_000038700	1.466686029
HmN_000421200	HmN_000856300	2.569600117
HmN_000766100	HmN_000667500	1.279355691
HmN_000766100	HmN_000421200	1.279355691
HmN_003020010	HmN_002044300	1.377611827
HmN_000822300	HmN_000527200	1.211474191
HmN_000687900	HmN_000448400	3.017679294
HmN_000186200	HmN_000387300	0.87230202
HmN_000186200	HmN_003021140	0.87230202
HmN_002211400	HmN_000405000	1.466686029
HmN_000792000	HmN_000030900	1.506539148
HmN_000792000	HmN_000767900	1.506539148
HmN_000792000	HmN_000422100	1.506539148
HmN_000792000	HmN_000251300	1.506539148
HmN_000792000	HmN_000172500	1.506539148
HmN_000690700	HmN_002161200	1.211474191
HmN_003039670	HmN_000813600	0.87230202
HmN_003039670	HmN_003026960	0.87230202
HmN_003039670	HmN_003036280	0.87230202
HmN_003039670	HmN_003036270	0.87230202
HmN_003039670	HmN_003036640	0.87230202
HmN_000345100	HmN_000729700	0.87230202
HmN_000345100	HmN_000668400	0.87230202
HmN_000345100	HmN_000108600	0.87230202
HmN_000345100	HmN_003005280	0.87230202
HmN_000166300	HmN_000668900	0.554853419
HmN_000166300	HmN_000287800	1.638784357
HmN_000166300	HmN_000649400	0.554853419
HmN_000166300	HmN_000816300	0.554853419
HmN_000901500	HmN_000712200	0.554853419
HmN_000901500	HmN_000084600	2.122392137
HmN_000901500	HmN_000072700	0.554853419
HmN_000508200	HmN_000252400	0.87230202
HmN_000508200	HmN_000526200	0.87230202
HmN_000508200	HmN_003047280	0.87230202
HmN_000508200	HmN_003047270	0.87230202
HmN_000508200	HmN_000790800	0.87230202
HmN_000438600	HmN_000299800	0.554853419
HmN_000820300	HmN_000007300	4.203709374
HmN_000820300	HmN_003039380	3.591202565
HmN_000820300	HmN_003039390	3.591202565
HmN_000820300	HmN_000468300	3.591202565
HmN_000820300	HmN_000664900	2.081317237
HmN_000820300	HmN_000644100	2.122392137
[truncated: 18,684 more rows]
