# Supplementary material for: The tapeworm interactome: inferring confidence scored protein-protein interactions from the proteome of Hymenolepis microstoma
Source: BMC Genomics. 2020 May 7;21:346. doi: 10.1186/s12864-020-6710-1 (PMC7204028; doi:10.1186/s12864-020-6710-1)
Supplement: Supplementary file 3 — Additional file 3 Hm_HC_net: Tab-delimited Hm_HC_net dataset suitable for use with Cytoscape and other network viewers. [file 12864_2020_6710_MOESM3_ESM.txt]

HmN_000414500	HmN_000333200	2.569381832
HmN_000414500	HmN_000150200	2.569381832
HmN_003004800	HmN_003022520	4.528207845
HmN_000414500	HmN_000168100	2.569381832
HmN_003004800	HmN_003022580	4.528207845
HmN_003004800	HmN_000846600	4.528207845
HmN_000481600	HmN_000564600	6.563061605
HmN_003004910	HmN_000676700	2.569381832
HmN_000421700	HmN_003036250	2.569381832
HmN_000421700	HmN_003036240	2.569381832
HmN_000043600	HmN_000463200	3.465553038
HmN_000665100	HmN_000387000	4.921091463
HmN_000030000	HmN_003018320	4.583507498
HmN_000665100	HmN_003032780	4.921091463
HmN_000030000	HmN_000135100	4.583507498
HmN_000379000	HmN_000172000	2.569381832
HmN_000050800	HmN_000131800	8.749773639
HmN_000665100	HmN_000379000	4.921091463
HmN_000030000	HmN_000052500	4.466868578
HmN_000030000	HmN_003048860	6.373503045
HmN_000030000	HmN_003045210	4.583507498
HmN_000030000	HmN_000052600	4.466868578
HmN_000030000	HmN_003048800	4.583507498
HmN_000514000	HmN_000772100	2.569381832
HmN_000514000	HmN_000457700	4.932974601
HmN_000514000	HmN_000372000	2.533835846
HmN_000030000	HmN_000334300	4.583507498
HmN_003007880	HmN_000320300	2.560214186
HmN_000030000	HmN_000745600	4.583507498
HmN_000514000	HmN_003039380	2.569381832
HmN_000030000	HmN_003014750	4.583507498
HmN_000514000	HmN_003039390	2.569381832
HmN_000030000	HmN_000768100	4.583507498
HmN_000379000	HmN_000237800	2.569381832
HmN_000030000	HmN_000072700	4.583507498
HmN_000514000	HmN_000414500	2.569381832
HmN_000514000	HmN_003003970	2.569381832
HmN_003039390	HmN_000333200	2.569381832
HmN_003007880	HmN_000539700	4.794605783
HmN_003039390	HmN_000168100	2.569381832
HmN_000030000	HmN_000888200	4.583507498
HmN_003007880	HmN_000249900	4.101491435
HmN_000514000	HmN_000020300	2.569381832
HmN_000030000	HmN_002187600	4.583507498
HmN_003007880	HmN_000767700	3.789209343
HmN_000514000	HmN_000504900	2.569381832
HmN_003018320	HmN_003004160	4.323395702
HmN_000514000	HmN_003000420	2.569381832
HmN_003007880	HmN_003030200	3.151769835
HmN_003000420	HmN_000168100	2.569381832
HmN_003000420	HmN_000150200	2.569381832
HmN_003039390	HmN_000150200	2.569381832
HmN_000333200	HmN_000813600	2.569381832
HmN_003001480	HmN_000507400	3.196696317
HmN_003007880	HmN_003019680	2.547940621
HmN_003001480	HmN_000018400	2.693808317
HmN_003007880	HmN_002090100	2.577735152
HmN_003000420	HmN_000333200	2.569381832
HmN_000662200	HmN_000995900	4.268272907
HmN_003037560	HmN_000662200	4.608706644
HmN_003037560	HmN_003004780	3.358616527
HmN_003039380	HmN_000333200	2.569381832
HmN_003039380	HmN_000168100	2.569381832
HmN_003007880	HmN_000517200	4.80225485
HmN_003039380	HmN_000150200	2.569381832
HmN_003007880	HmN_000168800	5.892400285
HmN_003026890	HmN_000479700	4.232974947
HmN_003007880	HmN_000578700	4.117767099
HmN_000171400	HmN_000202600	2.533835846
HmN_003007880	HmN_000869500	2.906292908
HmN_000101500	HmN_000899500	6.382179207
HmN_003007880	HmN_000772200	2.906292908
HmN_003007880	HmN_003003880	3.001490617
HmN_000101500	HmN_000693400	4.064925411
HmN_000171400	HmN_000327400	4.528207845
HmN_003007880	HmN_003036340	3.653720226
HmN_000101500	HmN_000480600	4.398147003
HmN_003007880	HmN_000231400	5.212444667
HmN_003007880	HmN_000002800	3.789209343
HmN_000101500	HmN_000053800	4.332592674
HmN_000101500	HmN_000331500	3.510071993
HmN_000101500	HmN_000375200	3.510071993
HmN_003007880	HmN_003001470	3.001490617
HmN_000101500	HmN_000827300	4.064925411
HmN_000742300	HmN_003000410	4.532960421
HmN_000171400	HmN_000327300	4.528207845
HmN_000101500	HmN_000111400	4.064925411
HmN_000742300	HmN_003043750	4.879177696
HmN_003007880	HmN_003001480	3.001490617
HmN_002161200	HmN_000372000	2.876498377
HmN_000236800	HmN_000824700	3.717493198
HmN_000236800	HmN_000211600	3.717493198
HmN_003007880	HmN_000476500	6.834614251
HmN_002161200	HmN_002161400	6.697336146
HmN_000236800	HmN_000932000	3.717493198
HmN_003007880	HmN_000077700	4.663696962
HmN_000306400	HmN_000834750	6.139560543
HmN_000660900	HmN_002161200	4.970303095
HmN_000660900	HmN_000150200	2.569381832
HmN_000634800	HmN_003006230	4.101491435
HmN_000634800	HmN_000259300	5.036063298
HmN_000236800	HmN_002125100	8.112777035
HmN_002161200	HmN_000068900	15.37957737
HmN_000236800	HmN_003026960	3.717493198
HmN_003007880	HmN_000015300	3.001490617
HmN_002161200	HmN_000382800	2.876498377
HmN_000236800	HmN_000899300	3.717493198
HmN_000236800	HmN_000217500	3.717493198
HmN_000634800	HmN_003043630	4.101491435
HmN_000634800	HmN_000215300	5.036063298
HmN_002028700	HmN_000719900	4.396150513
HmN_003038060	HmN_003032670	2.780592425
HmN_000362600	HmN_000673300	3.380286414
HmN_002028700	HmN_003036700	8.924358358
HmN_002028700	HmN_000362900	4.396150513
HmN_002028700	HmN_000947800	4.396150513
HmN_002028700	HmN_000826300	4.396150513
HmN_002028700	HmN_003036340	4.396150513
HmN_000116700	HmN_000323900	2.533835846
HmN_002028700	HmN_000407100	4.396150513
HmN_002028700	HmN_000205700	4.663696962
HmN_000116700	HmN_000174000	2.533835846
HmN_002028700	HmN_003002630	4.396150513
HmN_002028700	HmN_000396000	6.034934869
HmN_000116700	HmN_000612100	4.970303095
HmN_000116700	HmN_000482300	2.533835846
HmN_002028700	HmN_000887900	8.924358358
HmN_002028700	HmN_000109800	4.396150513
HmN_000696500	HmN_000508600	11.2135858
HmN_002028700	HmN_003036170	6.980950758
HmN_002028700	HmN_003036160	6.980950758
HmN_002028700	HmN_000632800	8.92463003
HmN_002028700	HmN_000015300	12.88930819
HmN_002028700	HmN_000677000	9.059847475
HmN_000245500	HmN_003008560	2.569381832
HmN_000245500	HmN_000186700	4.583507498
HmN_000245500	HmN_002003000	4.861344348
HmN_002028700	HmN_000391400	4.396150513
HmN_002013100	HmN_003007060	4.709827742
HmN_002028700	HmN_000798900	4.396150513
HmN_002028700	HmN_000879100	3.038242872
HmN_000428800	HmN_000150200	4.377718435
HmN_002028700	HmN_000463400	9.166147221
HmN_002028700	HmN_000476900	8.807719439
HmN_000150200	HmN_000210100	2.934234925
HmN_002028700	HmN_000845900	4.396150513
HmN_002013100	HmN_003031430	4.709827742
HmN_000150200	HmN_000520400	2.934234925
HmN_002028700	HmN_000566300	4.396150513
HmN_000150200	HmN_000376100	2.934234925
HmN_002028700	HmN_000772200	18.55397052
HmN_002028700	HmN_000102700	4.396150513
HmN_000150200	HmN_000704800	2.934234925
HmN_002028700	HmN_003030180	4.396150513
HmN_000150200	HmN_000249300	2.934234925
HmN_002028700	HmN_003003880	4.144022476
HmN_000150200	HmN_000768800	2.934234925
HmN_000150200	HmN_000541900	2.934234925
HmN_002028700	HmN_000320300	4.396150513
HmN_000150200	HmN_000168800	2.934234925
HmN_000150200	HmN_000408200	2.934234925
HmN_002028700	HmN_000381400	4.396150513
HmN_000150200	HmN_003041820	2.934234925
HmN_000150200	HmN_000254300	2.934234925
HmN_002013100	HmN_003004080	4.709827742
HmN_002028700	HmN_000202800	4.396150513
HmN_002028700	HmN_000591800	4.396150513
HmN_000150200	HmN_000144900	2.934234925
HmN_002028700	HmN_003002450	4.396150513
HmN_002028700	HmN_003002420	4.396150513
HmN_000239500	HmN_000100400	4.583507498
HmN_000239500	HmN_000029800	4.583507498
HmN_000239500	HmN_000933100	3.755627723
HmN_002028700	HmN_000817800	4.396150513
HmN_000072700	HmN_000744000	4.769996708
HmN_000072700	HmN_000072700	6.17023611
HmN_000426100	HmN_000537500	9.432509928
HmN_000072700	HmN_000778600	2.511086376
HmN_000072700	HmN_000888200	8.810371702
HmN_000031600	HmN_000412900	3.993679773
HmN_000426100	HmN_003004910	2.569381832
HmN_000426100	HmN_000788000	9.432509928
HmN_000426100	HmN_000695800	4.499535327
HmN_000426100	HmN_000173500	9.432509928
HmN_003001470	HmN_000018400	2.693808317
HmN_003001470	HmN_000507400	3.196696317
HmN_000381600	HmN_003006230	2.569381832
HmN_000491000	HmN_000541900	3.946993659
HmN_000491000	HmN_000768800	2.569381832
HmN_000733800	HmN_000313600	2.533835846
HmN_000884600	HmN_000154900	7.840568178
HmN_000381600	HmN_000463400	8.350189042
HmN_000381600	HmN_000714900	5.77376234
HmN_000884600	HmN_002145300	4.583507498
HmN_003003140	HmN_000200300	4.558688338
HmN_003003140	HmN_002209500	4.558688338
HmN_003003140	HmN_003005390	4.558688338
HmN_000381600	HmN_000997100	3.106124372
HmN_003037570	HmN_000662200	4.608706644
HmN_003037570	HmN_003004780	3.358616527
HmN_000271000	HmN_000017800	3.391737493
HmN_000271000	HmN_002044300	3.391737493
HmN_000564600	HmN_000229860	3.993679773
HmN_000564600	HmN_000346400	3.993679773
HmN_000564600	HmN_000891000	3.993679773
HmN_000564600	HmN_000372000	8.304563662
HmN_000425500	HmN_000621800	3.956038152
HmN_003005020	HmN_000382800	3.391737493
HmN_000826100	HmN_000063500	4.396150513
HmN_000564600	HmN_000718000	3.993679773
HmN_000564600	HmN_000718100	3.993679773
HmN_000564600	HmN_000382800	6.563061605
HmN_000564600	HmN_000394700	2.569381832
HmN_000826100	HmN_000510000	5.961119325
HmN_000826100	HmN_003040810	2.693808317
HmN_003005020	HmN_000481600	2.569381832
HmN_000826100	HmN_000210000	4.396150513
HmN_000826100	HmN_000501400	5.961119325
HmN_003005020	HmN_000891000	3.755627723
HmN_000826100	HmN_000483300	5.961119325
HmN_000826100	HmN_000784500	4.396150513
HmN_000826100	HmN_000629900	4.396150513
HmN_000826100	HmN_000008200	4.396150513
HmN_000225100	HmN_003005250	6.102295893
HmN_000118500	HmN_003004280	2.749259825
HmN_003005020	HmN_000017800	3.391737493
HmN_000225100	HmN_002117000	2.756785559
HmN_003005020	HmN_000568200	4.377718435
HmN_000225100	HmN_003000460	2.756785559
HmN_000826100	HmN_000381000	4.396150513
HmN_000826100	HmN_003003620	4.396150513
HmN_003005020	HmN_000372000	4.583507498
HmN_000826100	HmN_003003610	4.396150513
HmN_000032000	HmN_002196700	2.569600117
HmN_003005020	HmN_003013210	2.569381832
HmN_000382800	HmN_000107200	3.585795345
HmN_003004400	HmN_000606600	3.761176494
HmN_000225100	HmN_003000470	2.756785559
HmN_000446300	HmN_000767200	4.396150513
HmN_000446300	HmN_000658400	4.396150513
HmN_000669000	HmN_000548900	6.529376146
HmN_000614400	HmN_000354500	2.693808317
HmN_000309500	HmN_000676700	2.569381832
HmN_000309500	HmN_000354100	4.377718435
HmN_000446300	HmN_000093500	4.396150513
HmN_000875600	HmN_000018400	2.569381832
HmN_000875600	HmN_000625300	2.569381832
HmN_000227100	HmN_000433400	4.365375737
HmN_000840400	HmN_000482400	9.066886709
HmN_003042230	HmN_000875600	4.365835297
HmN_003042230	HmN_003008910	4.365835297
HmN_003008500	HmN_003050621	4.769996708
HmN_003042230	HmN_003008900	4.365835297
HmN_003042230	HmN_000680300	4.365835297
HmN_003037220	HmN_000547600	2.517942314
HmN_003037220	HmN_000575300	16.00261683
HmN_003008500	HmN_000038700	2.560214186
HmN_000768700	HmN_000037800	5.906091344
HmN_000768700	HmN_000131000	4.528479517
HmN_000768700	HmN_000640000	5.906091344
HmN_000768700	HmN_000014200	6.355248198
HmN_000768700	HmN_000495500	2.569381832
HmN_000768700	HmN_000685400	4.528479517
HmN_000840400	HmN_000526100	3.898566999
HmN_000768700	HmN_002221100	5.906091344
HmN_000226700	HmN_000866000	4.558688338
HmN_000768700	HmN_000640100	5.906091344
HmN_000768700	HmN_000560100	6.355248198
HmN_000768700	HmN_000490600	4.528479517
HmN_000840400	HmN_000163200	3.898566999
HmN_000840400	HmN_003037180	3.898566999
HmN_000535500	HmN_000123700	6.034746993
HmN_000840400	HmN_003037100	3.898566999
HmN_000840400	HmN_003037140	3.898566999
HmN_000840400	HmN_003037220	3.898566999
HmN_003027510	HmN_000309300	9.44427365
HmN_000840400	HmN_003004860	3.898566999
HmN_003036050	HmN_003006230	7.656118704
HmN_003027510	HmN_003043750	6.139560543
HmN_000134300	HmN_003031430	4.709827742
HmN_003027510	HmN_000018400	2.693808317
HmN_003003620	HmN_000167100	3.082252912
HmN_000134300	HmN_003007060	4.709827742
HmN_003027510	HmN_000804200	9.44427365
HmN_000134300	HmN_003004080	4.709827742
HmN_003027510	HmN_000320700	4.548533192
HmN_000535100	HmN_000454300	3.59532457
HmN_000699800	HmN_000685400	2.800716869
HmN_000031000	HmN_000085100	3.993679773
HmN_000699800	HmN_000131800	11.25448513
HmN_000699800	HmN_000540900	3.415220923
HmN_000839200	HmN_000640700	4.395569916
HmN_000031000	HmN_000372700	3.993679773
HmN_000031000	HmN_002001900	3.993679773
HmN_003003620	HmN_000612100	3.189555815
HmN_000839200	HmN_000235800	4.395569916
HmN_003003620	HmN_002037400	7.31665893
HmN_000313600	HmN_000445400	7.685201396
HmN_000313600	HmN_000625300	6.635327281
HmN_000445400	HmN_000242700	10.67861303
HmN_000445400	HmN_003041820	3.048393607
HmN_000445400	HmN_000249300	3.048393607
HmN_003003620	HmN_000207800	5.616088758
HmN_000313600	HmN_000838900	6.913758335
HmN_003003620	HmN_000136500	4.396150513
HmN_003003620	HmN_000799800	3.474574935
HmN_003003620	HmN_003007160	3.082252912
HmN_000445400	HmN_000095200	12.30551352
HmN_000445400	HmN_003006230	3.647941439
HmN_003003620	HmN_000483300	4.396150513
HmN_000445400	HmN_000533200	2.876498377
HmN_003003620	HmN_003007120	3.082252912
HmN_000172500	HmN_002117200	3.956038152
HmN_000958700	HmN_000134400	4.583507498
HmN_000958700	HmN_000166900	4.583507498
HmN_000958700	HmN_000259300	4.932974601
HmN_000958700	HmN_000198000	4.932974601
HmN_000958700	HmN_003044390	4.932974601
HmN_000958700	HmN_000215300	4.932974601
HmN_000154900	HmN_000110300	2.569600117
HmN_000154900	HmN_000339600	6.379237141
HmN_000958700	HmN_000416800	4.932974601
HmN_003003620	HmN_000476900	3.082252912
HmN_000154900	HmN_000074000	2.656681382
HmN_000958700	HmN_003006900	4.932974601
HmN_000154900	HmN_000046400	2.569600117
HmN_000722000	HmN_003043630	3.259968192
HmN_003003620	HmN_000510000	6.47746775
HmN_000154900	HmN_000481600	6.379237141
HmN_000770500	HmN_000538700	4.921091463
HmN_000154900	HmN_003002530	4.346343305
HmN_003003620	HmN_003005280	6.747860144
HmN_003004430	HmN_000515600	5.530354589
HmN_000012600	HmN_000687200	2.533835846
HmN_003004430	HmN_000313600	2.533835846
HmN_003004430	HmN_000249300	7.685201396
HmN_003003620	HmN_000501400	4.396150513
HmN_003004430	HmN_003041820	7.685201396
HmN_003004430	HmN_000012700	4.970303095
HmN_003004430	HmN_000012600	4.970303095
HmN_000249300	HmN_003043680	3.528727986
HmN_000066100	HmN_000560100	6.355248198
HmN_000249300	HmN_000692700	6.062563833
HmN_000066100	HmN_000014200	6.355248198
HmN_000066100	HmN_000640000	5.906091344
HmN_000066100	HmN_000640100	5.906091344
HmN_000249300	HmN_000353900	5.829350023
HmN_000249300	HmN_000692800	6.062563833
HmN_000249300	HmN_003019940	5.739682036
HmN_000249300	HmN_003043630	9.425636461
HmN_000066100	HmN_000490600	4.528479517
HmN_000066100	HmN_000131000	4.528479517
HmN_000066100	HmN_000495500	2.569381832
HmN_000066100	HmN_002221100	5.906091344
HmN_000249300	HmN_000601600	2.569381832
HmN_000066100	HmN_000037800	5.906091344
HmN_000249300	HmN_000871800	5.739682036
HmN_000066100	HmN_000685400	4.528479517
HmN_003038400	HmN_003035160	2.890909668
HmN_000641800	HmN_003023910	2.569600117
HmN_000641800	HmN_000728800	5.25604865
HmN_000780250	HmN_000269700	3.993679773
HmN_000144900	HmN_000063500	5.534995824
HmN_000249300	HmN_000546000	7.446934353
HmN_000641800	HmN_003026660	6.834614251
HmN_003003620	HmN_003004800	3.082252912
HmN_000249300	HmN_000789400	3.528727986
HmN_000641800	HmN_003026740	6.834614251
HmN_000641800	HmN_003023930	2.569600117
HmN_000405600	HmN_003006230	4.528207845
HmN_000144900	HmN_000772200	2.517942314
HmN_003038400	HmN_003044090	3.870131917
HmN_000144900	HmN_000145000	4.534844236
HmN_003018090	HmN_000695700	12.42269792
HmN_000530300	HmN_003038510	4.566726898
HmN_003018090	HmN_000381000	2.517942314
HmN_000530300	HmN_003038500	4.566726898
HmN_000530300	HmN_003038520	4.566726898
HmN_000144900	HmN_003006810	7.068680083
HmN_003038400	HmN_003028770	5.254502438
HmN_000144900	HmN_000629900	5.534995824
HmN_003038400	HmN_003028780	3.870131917
HmN_000530300	HmN_003038490	4.566726898
HmN_003018090	HmN_003003610	4.954409562
HmN_000144900	HmN_003003610	5.534995824
HmN_003018090	HmN_003003620	4.954409562
HmN_000842300	HmN_000249300	8.789076743
HmN_003018090	HmN_000629900	4.954409562
HmN_000842300	HmN_003041820	8.789076743
HmN_000144900	HmN_000604400	2.517942314
HmN_003018090	HmN_000008200	5.051778161
HmN_000144900	HmN_003003620	5.534995824
HmN_000530300	HmN_000764100	4.566726898
HmN_000144900	HmN_000799800	4.221828125
HmN_003018090	HmN_002145300	4.583507498
HmN_000530300	HmN_000764500	4.566726898
HmN_000006700	HmN_000891300	3.840894347
HmN_000842300	HmN_000212300	3.701624316
HmN_000006700	HmN_000757700	3.949160818
HmN_000056700	HmN_000309000	2.569381832
HmN_003018090	HmN_000063500	4.954409562
HmN_000006700	HmN_000056700	6.759743282
HmN_000842300	HmN_003019940	4.528207845
HmN_000842300	HmN_000692700	3.982277982
HmN_000006700	HmN_000033700	3.949160818
HmN_000842300	HmN_000692800	3.982277982
HmN_000434000	HmN_003049000	4.715302401
HmN_000434000	HmN_003038390	4.715302401
HmN_000434000	HmN_003038420	4.715302401
HmN_000434000	HmN_003028780	4.715302401
HmN_000434000	HmN_003038480	4.715302401
HmN_000434000	HmN_003049010	4.715302401
HmN_000434000	HmN_003044090	4.715302401
HmN_000144900	HmN_000514000	4.954409562
HmN_000106300	HmN_000563600	2.569381832
HmN_000434000	HmN_003028770	4.715302401
HmN_000434000	HmN_003028760	4.715302401
HmN_000434000	HmN_000221300	4.715302401
HmN_002162300	HmN_002231000	3.439320471
HmN_000308100	HmN_003034960	4.879177696
HmN_000308100	HmN_000466400	4.879177696
HmN_000308100	HmN_000016300	3.993679773
HmN_000144900	HmN_000084600	3.327619368
HmN_003037850	HmN_000162600	8.475473176
HmN_000308100	HmN_000319900	4.879177696
HmN_003037850	HmN_000555800	2.569381832
HmN_000145400	HmN_000563300	6.880189148
HmN_000405900	HmN_000735000	3.450971218
HmN_003037850	HmN_000018400	6.834614251
HmN_000144900	HmN_000170300	2.517942314
HmN_002020400	HmN_002128000	2.693808317
HmN_000144900	HmN_000372000	4.657669115
HmN_002020400	HmN_003022520	2.953619257
HmN_000970900	HmN_000476900	4.19036145
HmN_003038390	HmN_003044090	3.870131917
HmN_000405900	HmN_000994000	3.450971218
HmN_003038390	HmN_003035160	2.890909668
HmN_000405900	HmN_003017910	3.450971218
HmN_002020400	HmN_000846600	2.953619257
HmN_002020400	HmN_003022580	2.953619257
HmN_000144900	HmN_000536300	2.906322453
HmN_003038390	HmN_003028770	5.254502438
HmN_000970900	HmN_000205700	4.19036145
HmN_000970900	HmN_000549100	4.19036145
HmN_000970900	HmN_000696400	4.19036145
HmN_000144900	HmN_000669400	2.517942314
HmN_003018190	HmN_000008200	5.051778161
HmN_000970900	HmN_000085700	4.19036145
HmN_003038390	HmN_003028780	3.870131917
HmN_003018190	HmN_000695700	12.42269792
HmN_000144900	HmN_000403100	3.446734524
HmN_003018190	HmN_003003610	4.954409562
HmN_000144900	HmN_000405000	3.524097321
HmN_003018190	HmN_003003620	4.954409562
HmN_000111400	HmN_000053800	5.985127661
HmN_003018190	HmN_000381000	2.517942314
HmN_000144900	HmN_000541900	2.517942314
HmN_003018190	HmN_000629900	4.954409562
HmN_003018190	HmN_000063500	4.954409562
HmN_000144900	HmN_003024030	3.524097321
HmN_000515500	HmN_003006230	2.569381832
HmN_003024030	HmN_000426000	2.890909668
HmN_000144900	HmN_000163800	3.327619368
HmN_003024030	HmN_003048860	3.820837769
HmN_000591400	HmN_000015600	3.472993466
HmN_000144900	HmN_000547600	4.657669115
HmN_003024030	HmN_000573400	2.890909668
HmN_000486100	HmN_000376700	9.127227522
HmN_000144900	HmN_000490500	2.517942314
HmN_000144900	HmN_000476500	5.051778161
HmN_000612100	HmN_000482300	2.62207381
HmN_003004560	HmN_000527200	3.745310037
HmN_000612100	HmN_000799800	5.248734148
HmN_000780400	HmN_000172000	8.50124534
HmN_000780400	HmN_000676700	6.410276179
HmN_000780400	HmN_000312400	2.569381832
HmN_000780400	HmN_000860500	2.569381832
HmN_000780400	HmN_002231000	2.569381832
HmN_000780400	HmN_003005530	2.569381832
HmN_000780400	HmN_003005550	2.569381832
HmN_000780400	HmN_003035370	2.569381832
HmN_000780400	HmN_003035350	2.569381832
HmN_000780400	HmN_003035360	2.569381832
HmN_000780400	HmN_003035330	2.569381832
HmN_000780400	HmN_000341500	2.569381832
HmN_000780400	HmN_000196600	4.396150513
HmN_000780400	HmN_003037390	2.569381832
HmN_000780400	HmN_000432300	4.932974601
HmN_000780400	HmN_000924000	2.569381832
HmN_000780400	HmN_000538000	2.569381832
HmN_000780400	HmN_003035340	2.569381832
HmN_000780400	HmN_003035310	2.569381832
HmN_000780400	HmN_003035320	2.569381832
HmN_000780400	HmN_003035300	2.569381832
HmN_000780400	HmN_000551100	4.396150513
HmN_000780400	HmN_000237800	8.50124534
HmN_000780400	HmN_000694000	4.932974601
HmN_000231400	HmN_003036340	4.528207845
HmN_000231400	HmN_003013170	7.67353135
HmN_000231400	HmN_000248700	3.943006396
HmN_000359200	HmN_000812800	7.919391432
HmN_000612400	HmN_000735600	3.602071009
HmN_000231400	HmN_000984100	7.18407509
HmN_000359200	HmN_000471200	2.612900708
HmN_000359200	HmN_000806500	5.182500825
HmN_002219800	HmN_000678200	6.41874523
HmN_002219800	HmN_000239800	3.837113433
HmN_000359200	HmN_003035300	4.35044348
HmN_000612400	HmN_000543500	2.693808317
HmN_000359200	HmN_000462300	4.752487029
HmN_002219800	HmN_000574700	3.136867748
HmN_000084800	HmN_000658500	6.597164321
HmN_000820300	HmN_000468300	3.591202565
HmN_000820300	HmN_003039390	3.591202565
HmN_000820300	HmN_003039380	3.591202565
HmN_000084800	HmN_000641500	4.279910526
HmN_000820300	HmN_000007300	4.203709374
HmN_000049300	HmN_000625300	7.098010177
HmN_000049300	HmN_000838900	7.762238705
HmN_000797500	HmN_000128200	4.647421298
HmN_000797500	HmN_000664500	5.331269483
HmN_000797500	HmN_000175700	5.331269483
HmN_003018160	HmN_000695700	12.42269792
HmN_003018160	HmN_000008200	5.051778161
HmN_000049300	HmN_000018400	8.309484368
HmN_003018160	HmN_003003620	4.954409562
HmN_003018160	HmN_000629900	4.954409562
HmN_003018160	HmN_000063500	4.954409562
HmN_000323900	HmN_000398500	2.782950661
HmN_003018160	HmN_000381000	2.517942314
HmN_003018160	HmN_003003610	4.954409562
HmN_000323900	HmN_000482300	6.172202237
HmN_000323900	HmN_000612100	10.83079658
HmN_000538000	HmN_000601300	2.646863719
HmN_000687900	HmN_000448400	3.017679294
HmN_000235500	HmN_000545600	15.21922376
HmN_000421200	HmN_000856300	2.569600117
HmN_000323900	HmN_003022520	4.684083011
HmN_000323900	HmN_003022580	4.684083011
HmN_000323900	HmN_000846600	4.684083011
HmN_000235500	HmN_000121900	8.995340193
HmN_000254800	HmN_000075900	2.569381832
HmN_000254800	HmN_002198200	2.569381832
HmN_000254800	HmN_000043800	2.569381832
HmN_000405000	HmN_003006810	2.553965888
HmN_000812600	HmN_000000300	16.36216127
HmN_000323900	HmN_000174000	3.719459324
HmN_003038420	HmN_003035160	2.890909668
HmN_000012700	HmN_000687200	2.533835846
HmN_003038420	HmN_003044090	3.870131917
HmN_003038420	HmN_003028780	3.870131917
HmN_000404600	HmN_003000180	2.953619257
HmN_000404600	HmN_003000190	2.953619257
HmN_003038420	HmN_003028770	5.254502438
HmN_000581300	HmN_000621800	3.956038152
HmN_000581300	HmN_000572050	4.289984891
HmN_000581300	HmN_000327400	4.528207845
HmN_000581300	HmN_000327300	4.528207845
HmN_000581300	HmN_002029300	3.745310037
HmN_000581300	HmN_000004300	3.806377111
HmN_000865600	HmN_000006700	2.569381832
HmN_000172700	HmN_000805900	2.569381832
HmN_000865600	HmN_000172700	7.385582286
HmN_000865600	HmN_000073400	3.993679773
HmN_000581300	HmN_000171400	4.528207845
HmN_000172700	HmN_000897800	6.947100267
HmN_000548900	HmN_002211200	4.84852077
HmN_003002990	HmN_000641800	6.475296665
HmN_000172700	HmN_000119900	4.691773969
HmN_000172700	HmN_003024290	2.569381832
HmN_003002990	HmN_000421500	2.569600117
HmN_000172700	HmN_000853300	2.569381832
HmN_000721000	HmN_000249100	6.084154482
HmN_000695700	HmN_000139600	6.635327281
HmN_000721000	HmN_000658500	10.74785144
HmN_000695700	HmN_000629900	9.799055259
HmN_000721000	HmN_000084800	8.536897395
HmN_000721000	HmN_000641500	7.325423204
HmN_000695700	HmN_000788000	2.533835846
HmN_000695700	HmN_000160900	6.635327281
HmN_000695700	HmN_000063500	9.799055259
HmN_000721000	HmN_000631700	10.85415119
HmN_003026380	HmN_000685400	2.800716869
HmN_000695700	HmN_000173500	2.533835846
HmN_003026380	HmN_000540900	3.415220923
HmN_003026380	HmN_000131800	11.25448513
HmN_000535200	HmN_003022520	13.03294084
HmN_000535200	HmN_000846600	13.03294084
HmN_000685400	HmN_000050800	2.533835846
HmN_000535200	HmN_003022580	13.03294084
HmN_000695700	HmN_003003610	9.799055259
HmN_000695700	HmN_003003620	9.799055259
HmN_002271500	HmN_002231000	3.439320471
HmN_000695700	HmN_000537500	2.533835846
HmN_000283200	HmN_000846600	2.569381832
HmN_000283200	HmN_003022580	2.569381832
HmN_000283200	HmN_003022520	2.569381832
HmN_003003880	HmN_000750100	4.528207845
HmN_000695700	HmN_000381000	9.799055259
HmN_000381400	HmN_000460100	6.161163635
HmN_003007920	HmN_000249900	4.101491435
HmN_000381400	HmN_003050670	6.161163635
HmN_003007920	HmN_000767700	3.789209343
HmN_000381400	HmN_003026130	6.161163635
HmN_000381400	HmN_003025040	6.161163635
HmN_000072300	HmN_003045210	2.569600117
HmN_000695700	HmN_000008200	13.32778325
HmN_000072300	HmN_000762200	3.823792943
HmN_000381400	HmN_003007510	6.161163635
HmN_000381400	HmN_000869700	6.161163635
HmN_003007920	HmN_000320300	2.560214186
HmN_000381400	HmN_003007480	6.161163635
HmN_000381400	HmN_000816300	4.396150513
HmN_003007920	HmN_000539700	4.794605783
HmN_000107300	HmN_000846600	4.198860033
HmN_000107300	HmN_003022580	4.198860033
HmN_000107300	HmN_003022520	4.198860033
HmN_003007920	HmN_002090100	2.577735152
HmN_000551100	HmN_000121700	2.569381832
HmN_000322000	HmN_000881000	4.970303095
HmN_003007920	HmN_003019680	2.547940621
HmN_003007920	HmN_000578700	4.117767099
HmN_003007920	HmN_000168800	5.892400285
HmN_002232700	HmN_000671200	2.569381832
HmN_002232700	HmN_003040810	2.569381832
HmN_003007920	HmN_000517200	4.80225485
HmN_002232700	HmN_000426100	2.569381832
HmN_003007920	HmN_003030200	3.151769835
HmN_003007920	HmN_000772200	2.906292908
HmN_000806400	HmN_000806500	5.182500825
HmN_000806400	HmN_000462300	4.752487029
HmN_003007920	HmN_000002800	3.789209343
HmN_003007920	HmN_000231400	5.212444667
HmN_002232700	HmN_000849600	2.569381832
HmN_003007920	HmN_003003880	3.001490617
HmN_002232700	HmN_000033500	2.569381832
HmN_003007920	HmN_000869500	2.906292908
HmN_000781300	HmN_000010500	2.677245556
HmN_000806400	HmN_000812800	7.919391432
HmN_000781300	HmN_002137300	2.677245556
HmN_003007920	HmN_003036340	3.653720226
HmN_000806400	HmN_003035300	4.35044348
HmN_000806400	HmN_000471200	2.612900708
HmN_000048800	HmN_002090100	4.769996708
HmN_003007920	HmN_003001480	3.001490617
HmN_000048800	HmN_000067300	4.528207845
HmN_003007920	HmN_003001470	3.001490617
HmN_003027580	HmN_000100300	2.569381832
HmN_000048800	HmN_000869500	3.558522517
HmN_000048800	HmN_000002800	6.980950758
HmN_003007920	HmN_000077700	4.663696962
HmN_003007920	HmN_000015300	3.001490617
HmN_000537900	HmN_000508600	11.2135858
HmN_003007920	HmN_000476500	6.834614251
HmN_003020420	HmN_000838900	6.834614251
HmN_000125400	HmN_003018210	3.765422632
HmN_000002900	HmN_000336400	2.533835846
HmN_003020410	HmN_000838900	6.834614251
HmN_000125400	HmN_003018020	3.765422632
HmN_000002900	HmN_000070400	4.744789896
HmN_000002900	HmN_000899300	8.56858284
HmN_000002900	HmN_000646200	8.56858284
HmN_000002900	HmN_000824700	3.717493198
HmN_000002900	HmN_000217500	8.56858284
HmN_000171500	HmN_000633900	4.583507498
HmN_000002900	HmN_000817200	8.56858284
HmN_000171500	HmN_000550800	4.583507498
HmN_000002900	HmN_003026960	8.56858284
HmN_000002900	HmN_000454500	3.717493198
HmN_000002900	HmN_000236800	6.251329044
HmN_000912100	HmN_000516600	3.232718338
HmN_000002900	HmN_000932000	8.56858284
HmN_002138900	HmN_000404700	4.583507498
HmN_000002900	HmN_000211600	8.56858284
HmN_000372500	HmN_000846600	4.163548573
HmN_000063900	HmN_000607800	2.756785559
HmN_000215300	HmN_000157600	5.251625932
HmN_000125400	HmN_000653700	3.765422632
HmN_000064100	HmN_000378700	3.817272336
HmN_000064100	HmN_000228100	2.533835846
HmN_000064100	HmN_000168200	3.914640934
HmN_000372500	HmN_003022520	4.163548573
HmN_000372500	HmN_003022580	4.163548573
HmN_000372500	HmN_000657600	6.24486581
HmN_000601000	HmN_000171500	4.396150513
HmN_000215300	HmN_000018400	5.432985991
HmN_000215300	HmN_003022520	4.101491435
HmN_000215300	HmN_003022580	4.101491435
HmN_000601000	HmN_000161800	4.396150513
HmN_000601000	HmN_000572500	2.569381832
HmN_000215300	HmN_000846600	4.101491435
HmN_000598200	HmN_000866000	4.558688338
HmN_000215300	HmN_000705200	4.300778405
HmN_000215300	HmN_000077200	4.101491435
HmN_000215300	HmN_000559500	8.953250248
HmN_000273300	HmN_000096300	3.745310037
HmN_002234500	HmN_000681300	4.232974947
HmN_002234500	HmN_003033880	4.232974947
HmN_003005220	HmN_000194400	4.316029913
HmN_000063500	HmN_000167100	3.082252912
HmN_000437300	HmN_000249300	4.396150513
HmN_002234500	HmN_000459000	2.953619257
HmN_002234500	HmN_000481000	4.232974947
HmN_002234500	HmN_000311500	2.953619257
HmN_000437300	HmN_000601600	4.396150513
HmN_000063500	HmN_002037400	7.31665893
HmN_000437300	HmN_003006230	4.396150513
HmN_000437300	HmN_003041820	4.396150513
HmN_000063500	HmN_000612100	3.189555815
HmN_000338100	HmN_000209900	4.268272907
HmN_000063500	HmN_003004800	3.082252912
HmN_000209500	HmN_000563300	5.735144387
HmN_000788000	HmN_000676700	4.583507498
HmN_003045310	HmN_002044300	3.391737493
HmN_003004860	HmN_000540100	2.756735604
HmN_003004860	HmN_003049750	2.756735604
HmN_003004860	HmN_000016400	2.756735604
HmN_003004860	HmN_003049250	2.756735604
HmN_003004860	HmN_000828700	2.756735604
HmN_000755100	HmN_000566300	3.96494983
HmN_003045310	HmN_000545500	3.391737493
HmN_003004860	HmN_000716800	2.693808317
HmN_000063500	HmN_000510000	6.47746775
HmN_003004860	HmN_000908600	2.756735604
HmN_003004860	HmN_000042700	2.756735604
HmN_000055100	HmN_000509000	7.322522778
HmN_000755100	HmN_000458800	3.96494983
HmN_000055100	HmN_000801500	7.322522778
HmN_000755100	HmN_000816300	3.96494983
HmN_000755100	HmN_000015300	3.96494983
HmN_000755100	HmN_000591800	3.96494983
HmN_000755100	HmN_000845900	3.96494983
HmN_000755100	HmN_000819600	18.15290942
HmN_000755100	HmN_000144700	3.96494983
HmN_000755100	HmN_000677000	3.96494983
HmN_000586800	HmN_000382800	11.10023847
HmN_000755100	HmN_000085700	3.96494983
HmN_000755100	HmN_003005560	3.96494983
HmN_000755100	HmN_003005540	3.96494983
HmN_000755100	HmN_000184100	3.96494983
HmN_000604700	HmN_000889000	3.993679773
HmN_000604700	HmN_000541800	3.993679773
HmN_000755100	HmN_003020050	3.96494983
HmN_000755100	HmN_000381400	3.96494983
HmN_000063500	HmN_000501400	4.396150513
HmN_000755100	HmN_000887900	5.836237466
HmN_000586800	HmN_000564600	6.563061605
HmN_000755100	HmN_000859700	3.96494983
HmN_000586800	HmN_003013210	8.475473176
HmN_000755100	HmN_003008500	6.525164016
HmN_000586800	HmN_000481600	11.39361322
HmN_000755100	HmN_000798900	3.96494983
HmN_000755100	HmN_000772200	3.96494983
HmN_000755100	HmN_000202800	3.96494983
HmN_000591800	HmN_000772200	8.92463003
HmN_000755100	HmN_000179700	3.96494983
HmN_000755100	HmN_000463400	6.525164016
HmN_000591800	HmN_000767500	4.300618214
HmN_000755100	HmN_000633900	3.96494983
HmN_000755100	HmN_000262700	3.96494983
HmN_000755100	HmN_000550800	3.96494983
HmN_000755100	HmN_003036700	3.96494983
HmN_002020300	HmN_003002990	4.166869078
HmN_000755100	HmN_000632800	3.96494983
HmN_000063500	HmN_000136500	4.396150513
HmN_000755100	HmN_000102700	3.96494983
HmN_000755100	HmN_000667500	3.96494983
HmN_000063500	HmN_003005280	6.747860144
HmN_000755100	HmN_000631600	3.96494983
HmN_000755100	HmN_000391400	3.96494983
HmN_002020300	HmN_000641800	2.528084721
HmN_000755100	HmN_000476900	3.96494983
HmN_000755100	HmN_002028700	3.96494983
HmN_000087200	HmN_000109300	10.02523674
HmN_000755100	HmN_000826300	3.96494983
HmN_000755100	HmN_000817800	3.96494983
HmN_000755100	HmN_000150400	3.96494983
HmN_000755100	HmN_000696400	3.96494983
HmN_000063500	HmN_000476900	3.082252912
HmN_000087200	HmN_000012700	2.533835846
HmN_000087200	HmN_000012600	2.533835846
HmN_002202300	HmN_000653400	3.898566999
HmN_000063500	HmN_003007120	3.082252912
HmN_000568300	HmN_000091300	6.534795652
HmN_003007510	HmN_000516600	3.232718338
HmN_002202300	HmN_000625300	3.898566999
HmN_000033200	HmN_000634800	3.956038152
HmN_000063500	HmN_000483300	4.396150513
HmN_000781500	HmN_000695800	4.997509814
HmN_000320400	HmN_000550800	6.084699083
HmN_000063500	HmN_003007160	3.082252912
HmN_000054600	HmN_000093500	4.396150513
HmN_000063500	HmN_000207800	5.616088758
HmN_000063500	HmN_000799800	3.474574935
HmN_000093500	HmN_000072800	8.679954728
HmN_000054600	HmN_000658400	4.396150513
HmN_000054600	HmN_000767200	4.396150513
HmN_000798400	HmN_000681600	6.243349135
HmN_000621800	HmN_000085100	3.956038152
HmN_000621800	HmN_002001900	3.956038152
HmN_000798400	HmN_000572500	2.569381832
HmN_000143400	HmN_000304000	4.280060102
HmN_000621800	HmN_002117200	3.956038152
HmN_000621800	HmN_000128200	3.956038152
HmN_000601600	HmN_000748300	3.721018721
HmN_000077700	HmN_000899300	6.034746993
HmN_000301900	HmN_003048860	4.101491435
HmN_000077700	HmN_000070400	3.717493198
HmN_000077700	HmN_000653200	6.034746993
HmN_000077700	HmN_000002900	6.034746993
HmN_000077700	HmN_000817200	3.823792943
HmN_000301900	HmN_000826500	6.435020894
HmN_000077700	HmN_000932000	6.034746993
HmN_000610900	HmN_000833700	3.296820538
HmN_000077700	HmN_000236800	3.717493198
HmN_000077700	HmN_000211600	6.034746993
HmN_000070400	HmN_000753600	3.823792943
HmN_000317600	HmN_000123700	6.964675093
HmN_003024280	HmN_000387600	3.391737493
HmN_000070400	HmN_000632900	4.528207845
HmN_000317600	HmN_000535500	6.034746993
HmN_003024280	HmN_000735000	6.842708711
HmN_003026660	HmN_000728800	11.81424857
HmN_003024280	HmN_003017910	3.450971218
HmN_003024280	HmN_000475600	3.391737493
HmN_003024280	HmN_000261700	4.583507498
HmN_000582600	HmN_000524000	13.56723242
HmN_003024280	HmN_000994000	3.450971218
HmN_000582600	HmN_003006900	6.947100267
HmN_000582600	HmN_003044390	6.947100267
HmN_000582600	HmN_000215300	6.947100267
HmN_003024280	HmN_003032680	3.391737493
HmN_000582600	HmN_000416800	6.947100267
HmN_000582600	HmN_000198000	6.947100267
HmN_000582600	HmN_000259300	6.947100267
HmN_003004180	HmN_000606600	3.761176494
HmN_000524000	HmN_000635900	2.517942314
HmN_003024280	HmN_000154200	3.391737493
HmN_000524000	HmN_000144900	5.514461057
HmN_003024280	HmN_000805700	3.247746828
HmN_000524000	HmN_000704800	5.514461057
HmN_003024280	HmN_000107900	3.391737493
HmN_000524000	HmN_000242400	3.145848383
HmN_000524000	HmN_000744000	3.145848383
HmN_000757700	HmN_000891300	7.787888006
HmN_000524000	HmN_000129700	2.656967518
HmN_000899500	HmN_000693400	6.461910682
HmN_000799600	HmN_000469600	2.569381832
HmN_000799600	HmN_000846500	2.569381832
HmN_000899500	HmN_000111400	6.461910682
HmN_000799600	HmN_000168200	3.741204596
HmN_000524000	HmN_000779300	3.145848383
HmN_000899500	HmN_000448400	8.779164478
HmN_000899500	HmN_000827300	6.461910682
HmN_003038410	HmN_003035160	2.890909668
HmN_000109300	HmN_000515600	3.380776556
HmN_000109300	HmN_000504900	2.517942314
HmN_000109300	HmN_000144900	8.224403454
HmN_003038410	HmN_003044090	3.870131917
HmN_000448400	HmN_000101500	4.124194018
HmN_000109300	HmN_000898000	4.19036145
HmN_000109300	HmN_003043630	2.517942314
HmN_001008100	HmN_000716800	4.268272907
HmN_000109300	HmN_000799800	5.281532184
HmN_000229860	HmN_000891000	7.516934643
HmN_003038410	HmN_003028780	3.870131917
HmN_000109300	HmN_000012600	2.517942314
HmN_000109300	HmN_000012700	2.517942314
HmN_003038410	HmN_003028770	5.254502438
HmN_000109300	HmN_000235000	3.775104568
HmN_000515600	HmN_000087200	20.06175207
HmN_000262800	HmN_003023720	26.43756193
HmN_000515600	HmN_000208500	4.823126326
HmN_000262800	HmN_000568200	2.569381832
HmN_000109300	HmN_000704800	10.44880576
HmN_000109300	HmN_000110700	6.947100267
HmN_000109300	HmN_000050800	2.533835846
HmN_000109300	HmN_003006230	7.775974399
HmN_003024270	HmN_000018400	4.970303095
HmN_000490500	HmN_000066300	3.415220923
HmN_000262800	HmN_000891000	2.569381832
HmN_000262800	HmN_000564600	2.569381832
HmN_000515600	HmN_000437000	6.355248198
HmN_000490500	HmN_000038100	2.800716869
HmN_000490500	HmN_000410600	2.800716869
HmN_002156200	HmN_000709000	2.569600117
HmN_002156200	HmN_000269700	12.85671547
HmN_003007480	HmN_000516600	3.232718338
HmN_000198000	HmN_000560200	2.693808317
HmN_000380500	HmN_000018200	2.693808317
HmN_000380500	HmN_000471200	4.196703803
HmN_000198000	HmN_003021210	2.693808317
HmN_000380500	HmN_003007060	4.196703803
HmN_000198000	HmN_000056100	2.693808317
HmN_000380500	HmN_003004080	4.196703803
HmN_000643200	HmN_000104500	6.554234347
HmN_000380500	HmN_003004280	2.693808317
HmN_000380500	HmN_000033500	2.693808317
HmN_000380500	HmN_003031430	4.196703803
HmN_000380500	HmN_000405000	4.196703803
HmN_003043630	HmN_000871800	4.528207845
HmN_003043630	HmN_003028770	4.528207845
HmN_000460100	HmN_000516600	3.232718338
HmN_000198000	HmN_000770500	2.693808317
HmN_003043630	HmN_003017900	4.528207845
HmN_000798600	HmN_003026950	3.599289422
HmN_000798600	HmN_000210000	4.396150513
HmN_000798600	HmN_000635400	4.878645113
HmN_003043630	HmN_003035160	4.528207845
HmN_000798600	HmN_000381000	4.396150513
HmN_000798600	HmN_000008200	4.396150513
HmN_000798600	HmN_000136500	8.320328964
HmN_000798600	HmN_000784500	4.396150513
HmN_000798600	HmN_003003620	4.396150513
HmN_000798600	HmN_003003610	4.396150513
HmN_000798600	HmN_000616600	3.599289422
HmN_000798600	HmN_000629900	4.396150513
HmN_000381000	HmN_000136500	4.396150513
HmN_000798600	HmN_003005280	8.654080915
HmN_000798600	HmN_000167100	3.599289422
HmN_000031900	HmN_003005390	2.656681382
HmN_000798600	HmN_000063500	4.396150513
HmN_000031900	HmN_002209500	2.656681382
HmN_000381000	HmN_003005280	6.747860144
HmN_000584200	HmN_000290300	4.528207845
HmN_000517200	HmN_000582700	4.398147003
HmN_003041420	HmN_000131800	8.425047745
HmN_003041420	HmN_000685400	2.800716869
HmN_003041420	HmN_000627000	3.415220923
HmN_000381000	HmN_000483300	4.396150513
HmN_003041420	HmN_000066300	3.415220923
HmN_000381000	HmN_000799800	4.747277098
HmN_000381000	HmN_002037400	6.863108934
HmN_002151500	HmN_003041690	5.097684838
HmN_000055500	HmN_003048990	2.569381832
HmN_000055500	HmN_003038410	2.569381832
HmN_000055500	HmN_003038400	2.569381832
HmN_000381000	HmN_000510000	4.396150513
HmN_000055500	HmN_000472100	2.569381832
HmN_000055500	HmN_000376000	2.569381832
HmN_000068700	HmN_000632900	4.528207845
HmN_000055500	HmN_003000240	2.569381832
HmN_000055500	HmN_003004280	2.569381832
HmN_000323400	HmN_000520800	5.59023958
HmN_000055500	HmN_003042330	2.569381832
HmN_000323400	HmN_000539000	5.59023958
HmN_000068700	HmN_000211600	4.528207845
HmN_000068700	HmN_000077700	4.528207845
HmN_000381000	HmN_000501400	4.396150513
HmN_000068700	HmN_000932000	4.528207845
HmN_003037140	HmN_000575300	16.00261683
HmN_000068700	HmN_000002900	4.528207845
HmN_000573200	HmN_000653200	4.528207845
HmN_000068700	HmN_000539200	3.823792943
HmN_000573200	HmN_000356900	4.528207845
HmN_000819000	HmN_003000590	2.533835846
HmN_000068700	HmN_000217500	4.528207845
HmN_003020760	HmN_002231000	3.439320471
HmN_003037140	HmN_000547600	2.517942314
HmN_000068700	HmN_000219600	6.392519002
HmN_000573200	HmN_000002900	4.528207845
HmN_000819000	HmN_003003140	2.533835846
HmN_000068700	HmN_000538600	3.823792943
HmN_000573200	HmN_000753600	4.528207845
HmN_000819000	HmN_003045900	2.569381832
HmN_000819000	HmN_003043170	2.569381832
HmN_000068700	HmN_000899300	4.528207845
HmN_000573200	HmN_000632900	4.528207845
HmN_000819000	HmN_000146700	2.533835846
HmN_000068700	HmN_000646200	4.528207845
HmN_000819000	HmN_003000520	2.533835846
HmN_000068700	HmN_000817200	4.528207845
HmN_000573200	HmN_000211600	4.528207845
HmN_000819000	HmN_003014130	2.533835846
HmN_000819000	HmN_003014140	2.533835846
HmN_000068700	HmN_003026960	4.528207845
HmN_000573200	HmN_000217500	4.528207845
HmN_000819000	HmN_000001200	2.533835846
HmN_000573200	HmN_000646200	4.528207845
HmN_000356900	HmN_000077700	4.528207845
HmN_000573200	HmN_000899300	4.528207845
HmN_000573200	HmN_000021200	4.528207845
HmN_000356900	HmN_003026960	4.528207845
HmN_000573200	HmN_003037990	4.528207845
HmN_000356900	HmN_000932000	4.528207845
HmN_003000590	HmN_002209500	4.558688338
HmN_000573200	HmN_000390700	4.528207845
HmN_003000590	HmN_000200300	4.558688338
HmN_000573200	HmN_000077700	4.528207845
HmN_003000590	HmN_003005390	4.558688338
HmN_000573200	HmN_003026960	4.528207845
HmN_000356900	HmN_003037990	4.528207845
HmN_000573200	HmN_000490400	4.528207845
HmN_000356900	HmN_000021200	4.528207845
HmN_002164400	HmN_000085000	3.391737493
HmN_000356900	HmN_000217500	4.528207845
HmN_000573200	HmN_000932000	4.528207845
HmN_000356900	HmN_000002900	4.528207845
HmN_000356900	HmN_000390700	4.528207845
HmN_000573200	HmN_003028820	4.528207845
HmN_000356900	HmN_003028820	4.528207845
HmN_000949700	HmN_003044120	3.391737493
HmN_000686000	HmN_000075900	2.569381832
HmN_000686000	HmN_002198200	2.569381832
HmN_000686000	HmN_000043800	2.569381832
HmN_003048800	HmN_003004160	4.323395702
HmN_000549900	HmN_000018400	5.176736295
HmN_003037100	HmN_000547600	2.517942314
HmN_003037100	HmN_000575300	16.00261683
HmN_000036700	HmN_003022580	5.439028918
HmN_000036700	HmN_000846600	5.439028918
HmN_000267600	HmN_000215300	4.932974601
HmN_000267600	HmN_000166900	4.583507498
HmN_003008540	HmN_000445100	4.823126326
HmN_000036700	HmN_003022520	5.439028918
HmN_000267600	HmN_000416800	4.932974601
HmN_000267600	HmN_000134400	4.583507498
HmN_003008550	HmN_000445100	4.823126326
HmN_000887900	HmN_000448600	2.920336659
HmN_000887900	HmN_003008500	7.062043692
HmN_000267600	HmN_003044390	4.932974601
HmN_000574700	HmN_000547600	2.517942314
HmN_000267600	HmN_000259300	4.932974601
HmN_000574700	HmN_000073600	4.503107831
HmN_000887900	HmN_000476900	4.528207845
HmN_000267600	HmN_003006900	4.932974601
HmN_000574700	HmN_000732900	3.90831081
HmN_000887900	HmN_000677000	2.920336659
HmN_000267600	HmN_000198000	4.932974601
HmN_000105300	HmN_000390500	3.581404675
HmN_000887900	HmN_000362900	2.920336659
HmN_003000520	HmN_002209500	4.558688338
HmN_002012300	HmN_000171400	2.533010626
HmN_000887900	HmN_003036700	14.49971991
HmN_000887900	HmN_000566300	2.920336659
HmN_003000520	HmN_000200300	4.558688338
HmN_003000520	HmN_003005390	4.558688338
HmN_000887900	HmN_000826300	3.761176494
HmN_002012300	HmN_003006810	4.970303095
HmN_002012300	HmN_000641800	4.969477874
HmN_002012300	HmN_002021400	13.79017989
HmN_000887900	HmN_000798900	3.841766489
HmN_000036900	HmN_003007840	10.82935278
HmN_000036900	HmN_003007880	10.82935278
HmN_000036900	HmN_003007860	10.82935278
HmN_000036900	HmN_003007920	10.82935278
HmN_000036900	HmN_003007740	10.82935278
HmN_000191600	HmN_000381600	2.569381832
HmN_003028130	HmN_003030200	9.119135959
HmN_000115000	HmN_000447800	2.533835846
HmN_000037400	HmN_000099400	2.693808317
HmN_000115000	HmN_000123700	2.533835846
HmN_000485800	HmN_003007160	4.101491435
HmN_000485800	HmN_003007120	4.101491435
HmN_000115000	HmN_000317600	2.533835846
HmN_000168800	HmN_000309000	5.342789701
HmN_000168800	HmN_000495100	4.970303095
HmN_000168800	HmN_000539700	3.717493198
HmN_000174000	HmN_000220800	3.391737493
HmN_002061500	HmN_000962300	3.391737493
HmN_000174000	HmN_000482300	2.813468704
HmN_000226000	HmN_000812600	4.377718435
HmN_002061500	HmN_000616800	5.405943061
HmN_000174000	HmN_000928700	2.533835846
HmN_000846600	HmN_003048860	3.78148741
HmN_000153000	HmN_000316900	6.947100267
HmN_002229700	HmN_000015300	4.769996708
HmN_000637500	HmN_000094700	3.993679773
HmN_000398500	HmN_000233300	2.782950661
HmN_000153000	HmN_000695800	6.947100267
HmN_000846600	HmN_000144900	3.509295397
HmN_000846600	HmN_000704800	3.509295397
HmN_000846600	HmN_000812600	20.45143033
HmN_003018040	HmN_000695700	12.42269792
HmN_000153000	HmN_000337200	6.947100267
HmN_000153000	HmN_000309500	6.947100267
HmN_000153000	HmN_000005800	2.569381832
HmN_000153000	HmN_003049740	6.947100267
HmN_003018040	HmN_002145300	4.583507498
HmN_003018040	HmN_003003610	4.954409562
HmN_000846600	HmN_003035160	3.686822392
HmN_003018040	HmN_003003620	4.954409562
HmN_003018040	HmN_000381000	2.517942314
HmN_003018040	HmN_000008200	5.051778161
HmN_000059800	HmN_000337200	6.947100267
HmN_000059800	HmN_000309500	6.947100267
HmN_003018040	HmN_000629900	4.954409562
HmN_003018040	HmN_000063500	4.954409562
HmN_000059800	HmN_000316900	9.430028244
HmN_003036340	HmN_003028820	4.528207845
HmN_000059800	HmN_000005800	2.569381832
HmN_000059800	HmN_003049740	6.947100267
HmN_000059800	HmN_000695800	6.947100267
HmN_000454500	HmN_000217500	3.95928206
HmN_003036340	HmN_000390700	4.528207845
HmN_000904600	HmN_000093700	4.566726898
HmN_003036340	HmN_000002900	4.528207845
HmN_000846600	HmN_003017900	3.686822392
HmN_002000700	HmN_000685400	2.800716869
HmN_003036340	HmN_000217500	4.528207845
HmN_000846600	HmN_003028770	3.686822392
HmN_000143700	HmN_000828300	3.391737493
HmN_003036340	HmN_003000200	5.965195234
HmN_003036340	HmN_000211600	4.528207845
HmN_003036340	HmN_000077700	4.528207845
HmN_000846600	HmN_000517200	4.970303095
HmN_002000700	HmN_000066300	3.415220923
HmN_003036340	HmN_003026960	4.528207845
HmN_002000700	HmN_000131800	8.425047745
HmN_003036340	HmN_000632900	4.528207845
HmN_002000700	HmN_000627000	3.415220923
HmN_003036340	HmN_000490400	4.528207845
HmN_003036340	HmN_000573200	4.528207845
HmN_003036340	HmN_000753600	4.528207845
HmN_003036340	HmN_000306800	4.528207845
HmN_003036340	HmN_000899300	4.528207845
HmN_000581000	HmN_003050610	5.097684838
HmN_000581000	HmN_000769300	5.097684838
HmN_003036340	HmN_000101000	4.528207845
HmN_003036340	HmN_000407300	4.528207845
HmN_000800000	HmN_000426100	4.715302401
HmN_000800000	HmN_000033500	4.715302401
HmN_000846600	HmN_000000300	13.80384817
HmN_003049000	HmN_003044090	3.870131917
HmN_000800000	HmN_000849600	4.715302401
HmN_003049000	HmN_003035160	2.890909668
HmN_000800000	HmN_000671200	4.715302401
HmN_000800000	HmN_003040810	4.715302401
HmN_003049000	HmN_003028770	5.254502438
HmN_003049000	HmN_003028780	3.870131917
HmN_000370500	HmN_000414500	2.656681382
HmN_000370500	HmN_000579600	3.599289422
HmN_000370500	HmN_000897900	3.599289422
HmN_000370500	HmN_003000420	2.656681382
HmN_000370500	HmN_003002990	2.569600117
HmN_000370500	HmN_000489500	3.599289422
HmN_000370500	HmN_000020300	2.656681382
HmN_000196600	HmN_000121700	2.569381832
HmN_000370500	HmN_002012300	4.878645113
HmN_000370500	HmN_000166300	3.599289422
HmN_000370500	HmN_000405000	3.599289422
HmN_000370500	HmN_000468300	2.656681382
HmN_000692700	HmN_003043630	8.111057833
HmN_000736000	HmN_000242700	3.048393607
HmN_000736000	HmN_003006230	3.048393607
HmN_000589500	HmN_000474800	6.889010133
HmN_000736000	HmN_000445400	3.048393607
HmN_000736000	HmN_000095200	3.048393607
HmN_000589500	HmN_000341100	4.678056083
HmN_000365200	HmN_000100300	2.569381832
HmN_000520400	HmN_003035300	4.35044348
HmN_000094700	HmN_000553900	4.644713126
HmN_000094700	HmN_000537900	4.644713126
HmN_000094700	HmN_000696500	4.644713126
HmN_000520400	HmN_000744000	3.269993891
HmN_000520400	HmN_000669400	5.26720214
HmN_002187300	HmN_000394700	4.932974601
HmN_000520400	HmN_003032870	2.666543041
HmN_002101400	HmN_000799600	5.654506459
HmN_000520400	HmN_000779300	3.269993891
HmN_002101400	HmN_000799800	5.654506459
HmN_002193000	HmN_000457700	3.391737493
HmN_000520400	HmN_000806500	5.182500825
HmN_000520400	HmN_000462300	4.752487029
HmN_000520400	HmN_003032900	2.666543041
HmN_002028600	HmN_000242700	3.761176494
HmN_000520400	HmN_000242400	3.269993891
HmN_003023930	HmN_000421500	2.569600117
HmN_000520400	HmN_000812800	7.919391432
HmN_000520400	HmN_000471200	2.612900708
HmN_000520400	HmN_000145000	4.481468082
HmN_000112700	HmN_002145300	4.583507498
HmN_000520400	HmN_000604400	5.26720214
HmN_000520400	HmN_002133800	14.62055836
HmN_000827500	HmN_000260700	3.599289422
HmN_003023910	HmN_000421500	2.569600117
HmN_000175400	HmN_000665900	4.663696962
HmN_000175400	HmN_002231000	2.569381832
HmN_000681600	HmN_000632600	3.993679773
HmN_000175400	HmN_003044180	10.72487166
HmN_000827500	HmN_002012300	4.878645113
HmN_000827500	HmN_002021400	3.599289422
HmN_000838500	HmN_003004280	7.025058466
HmN_000838500	HmN_003042330	7.025058466
HmN_000838500	HmN_003048990	7.025058466
HmN_000838500	HmN_003048980	2.756785559
HmN_000838500	HmN_003036930	2.756785559
HmN_000228100	HmN_000762200	3.956038152
HmN_000838500	HmN_003035160	2.756785559
HmN_000838500	HmN_000221300	7.025058466
HmN_000838500	HmN_003044090	2.756785559
HmN_000838500	HmN_003044080	2.756785559
HmN_000838500	HmN_003038390	7.025058466
HmN_000838500	HmN_003049000	7.025058466
HmN_000838500	HmN_003049010	7.025058466
HmN_000838500	HmN_003017900	2.756785559
HmN_000838500	HmN_003000240	7.025058466
HmN_000838500	HmN_003038410	7.025058466
HmN_000838500	HmN_003038420	7.025058466
HmN_000838500	HmN_003038400	7.025058466
HmN_003004280	HmN_000710300	2.693808317
HmN_000472100	HmN_003035160	2.890909668
HmN_000838500	HmN_003028760	2.756785559
HmN_000838500	HmN_003028780	2.756785559
HmN_000838500	HmN_003028770	2.756785559
HmN_000522100	HmN_000184500	3.993679773
HmN_000472100	HmN_003028770	5.254502438
HmN_000472100	HmN_003028780	3.870131917
HmN_000814000	HmN_000401500	7.673417563
HmN_000031800	HmN_000412900	3.993679773
HmN_000472100	HmN_003044090	3.870131917
HmN_000100800	HmN_000655500	4.583507498
HmN_000235800	HmN_000640700	4.395569916
HmN_000911300	HmN_000467300	2.69172475
HmN_000818600	HmN_000237400	4.395569916
HmN_000818600	HmN_000777700	7.778344899
HmN_000842400	HmN_000578800	7.733854108
HmN_000395300	HmN_000613500	3.701490078
HmN_000235800	HmN_000084800	4.528207845
HmN_000842400	HmN_000888600	9.823209637
HmN_000842400	HmN_000272300	10.40173099
HmN_000842400	HmN_000600900	2.734787605
HmN_000842400	HmN_000254100	7.841516807
HmN_000842400	HmN_000879100	2.67816022
HmN_000293800	HmN_000629200	4.316029913
HmN_000842400	HmN_000138700	8.176149284
HmN_003048290	HmN_003043750	4.779073519
HmN_000297600	HmN_003000810	4.84852077
HmN_000297600	HmN_000461900	4.84852077
HmN_000472200	HmN_000439600	7.284684233
HmN_000749700	HmN_003049010	4.715302401
HmN_000749700	HmN_003049000	4.715302401
HmN_000749700	HmN_003028770	4.715302401
HmN_000749700	HmN_003028780	4.715302401
HmN_000749700	HmN_000221300	4.715302401
HmN_000749700	HmN_003038390	4.715302401
HmN_000749700	HmN_003038480	4.715302401
HmN_000749700	HmN_003038420	4.715302401
HmN_000749700	HmN_003028760	4.715302401
HmN_000606600	HmN_000432300	4.932974601
HmN_003047430	HmN_000018400	2.656681382
HmN_000749700	HmN_003044090	4.715302401
HmN_000606600	HmN_000694000	4.932974601
HmN_003047430	HmN_000084300	6.205983003
HmN_003050590	HmN_000269700	6.429790871
HmN_003050590	HmN_002156200	6.429790871
HmN_003047430	HmN_002231100	8.561933889
HmN_003047430	HmN_003048260	2.656681382
HmN_003047430	HmN_003048290	2.656681382
HmN_000472200	HmN_000269500	7.284684233
HmN_000507400	HmN_003045900	2.569381832
HmN_000507400	HmN_003043170	2.569381832
HmN_000085000	HmN_000297600	2.569381832
HmN_000085000	HmN_000461900	2.569381832
HmN_000085000	HmN_003000810	2.569381832
HmN_000318700	HmN_000665100	2.569381832
HmN_003049010	HmN_003044090	3.870131917
HmN_000099800	HmN_000237800	4.396150513
HmN_003049010	HmN_003035160	2.890909668
HmN_000099800	HmN_000172000	4.396150513
HmN_003049010	HmN_003028770	5.254502438
HmN_003049010	HmN_003028780	3.870131917
HmN_000926500	HmN_000205700	4.528207845
HmN_000473500	HmN_000510000	2.569381832
HmN_000473500	HmN_000501400	2.569381832
HmN_000473500	HmN_000483300	2.569381832
HmN_003033930	HmN_000269500	2.612900708
HmN_000110700	HmN_000501400	4.583507498
HmN_000110700	HmN_000510000	4.583507498
HmN_000110700	HmN_000483300	4.583507498
HmN_000176400	HmN_000792000	16.35795105
HmN_002010700	HmN_000009400	2.569381832
HmN_000746200	HmN_000867200	3.956038152
HmN_000176400	HmN_003048860	4.800060018
HmN_003037580	HmN_003002990	2.569600117
HmN_000787800	HmN_000537200	8.153255192
HmN_000787800	HmN_000374100	8.153255192
HmN_003041240	HmN_002257000	4.436217993
HmN_003041250	HmN_002257000	4.436217993
HmN_000590800	HmN_000226700	2.569381832
HmN_000590800	HmN_000598200	2.569381832
HmN_000590800	HmN_000176400	2.569381832
HmN_000119200	HmN_000933100	4.583507498
HmN_000145100	HmN_000208500	4.382253471
HmN_000136500	HmN_000167100	10.53384013
HmN_000136500	HmN_003032470	4.396150513
HmN_000123500	HmN_003006810	4.970303095
HmN_000136500	HmN_003007160	2.569381832
HmN_000136500	HmN_003007120	2.569381832
HmN_000666900	HmN_000018400	8.251248642
HmN_000290200	HmN_000018200	4.564276691
HmN_000406300	HmN_003005390	2.656681382
HmN_000406300	HmN_000202600	15.10179047
HmN_003044300	HmN_000110700	6.947100267
HmN_000509700	HmN_000768700	7.097861349
HmN_000509700	HmN_000560100	4.396150513
HmN_000309000	HmN_003006230	4.970303095
HmN_000509700	HmN_000490600	2.569381832
HmN_000509700	HmN_000014200	4.396150513
HmN_000632200	HmN_000376100	2.569381832
HmN_000632200	HmN_000408200	2.569381832
HmN_000406300	HmN_002209500	2.656681382
HmN_000509700	HmN_002221100	2.569381832
HmN_003044300	HmN_000898000	4.19036145
HmN_000309000	HmN_000570600	4.101491435
HmN_000509700	HmN_000066100	7.097861349
HmN_000509700	HmN_000037800	2.569381832
HmN_000128600	HmN_003034280	2.569381832
HmN_000128600	HmN_000376600	2.569381832
HmN_000128600	HmN_000688100	2.569381832
HmN_000509700	HmN_000685400	2.569381832
HmN_003037630	HmN_000273900	3.778023801
HmN_000509700	HmN_000640000	2.569381832
HmN_000509700	HmN_000640100	2.569381832
HmN_000509700	HmN_000131000	2.569381832
HmN_003041820	HmN_000871800	5.739682036
HmN_000128600	HmN_000491000	2.569381832
HmN_003041820	HmN_000601600	2.569381832
HmN_000582800	HmN_000612400	2.693808317
HmN_000582800	HmN_000543500	2.693808317
HmN_000420700	HmN_000653400	3.898566999
HmN_003046960	HmN_003041250	2.511086376
HmN_000420700	HmN_000625300	3.898566999
HmN_003041820	HmN_000546000	7.446934353
HmN_003046960	HmN_003041240	2.511086376
HmN_003046960	HmN_002257000	5.174652727
HmN_003041820	HmN_003043630	9.425636461
HmN_003041820	HmN_000353900	5.829350023
HmN_003041820	HmN_000692700	6.062563833
HmN_000074000	HmN_000761100	2.533835846
HmN_003041820	HmN_000692800	6.062563833
HmN_003041820	HmN_003043680	3.528727986
HmN_003041820	HmN_003019940	5.739682036
HmN_003041820	HmN_000789400	3.528727986
HmN_000070500	HmN_000341500	2.569381832
HmN_000595200	HmN_002147900	2.693808317
HmN_000680300	HmN_000018400	2.569381832
HmN_000680300	HmN_000625300	2.569381832
HmN_000070500	HmN_003017900	3.171563334
HmN_000167100	HmN_000207800	10.11104207
HmN_000167100	HmN_000025300	2.569600117
HmN_000167100	HmN_000008200	7.893016525
HmN_000070500	HmN_000860500	2.569381832
HmN_000480600	HmN_000405000	4.851089642
HmN_000653300	HmN_000675000	5.393039143
HmN_000495500	HmN_003005550	3.9511367
HmN_000070500	HmN_003005550	2.569381832
HmN_000969400	HmN_000681300	4.075251605
HmN_000948400	HmN_002231000	2.569381832
HmN_000070500	HmN_003005530	2.569381832
HmN_000969400	HmN_003004800	8.726671762
HmN_000167100	HmN_003026950	4.036286146
HmN_000070500	HmN_000728800	4.970303095
HmN_000495500	HmN_003005530	3.9511367
HmN_000948400	HmN_003044180	4.396150513
HmN_000070500	HmN_000172000	8.50124534
HmN_000070500	HmN_000196600	4.396150513
HmN_000191400	HmN_000048900	5.05095294
HmN_000070500	HmN_000312400	2.569381832
HmN_000191400	HmN_000162900	5.05095294
HmN_000070500	HmN_000676700	6.410276179
HmN_000817800	HmN_000772200	8.92463003
HmN_000070500	HmN_003035340	2.569381832
HmN_000070500	HmN_003035310	2.569381832
HmN_000070500	HmN_003035320	2.569381832
HmN_000070500	HmN_003035300	2.569381832
HmN_000070500	HmN_003035360	2.569381832
HmN_000070500	HmN_003035370	2.569381832
HmN_000070500	HmN_003035330	2.569381832
HmN_000070500	HmN_003035350	2.569381832
HmN_000341700	HmN_002036900	2.646863719
HmN_000070500	HmN_000694000	4.932974601
HmN_000070500	HmN_000924000	2.569381832
HmN_000070500	HmN_000538000	2.569381832
HmN_000070500	HmN_000432300	4.932974601
HmN_000070500	HmN_000551100	4.396150513
HmN_003003700	HmN_003039650	2.756785559
HmN_003003970	HmN_000168100	2.569381832
HmN_000168100	HmN_000209900	2.629059948
HmN_000070500	HmN_000237800	8.50124534
HmN_003003970	HmN_000150200	2.569381832
HmN_003003970	HmN_000333200	2.569381832
HmN_000070500	HmN_002231000	2.569381832
HmN_000168100	HmN_000070500	2.629059948
HmN_000168100	HmN_002192800	6.947100267
HmN_000070500	HmN_003037390	2.569381832
HmN_000341500	HmN_000551100	4.396150513
HmN_000341500	HmN_003037390	2.569381832
HmN_000341500	HmN_000196600	4.396150513
HmN_000139600	HmN_003018160	11.6636954
HmN_000139600	HmN_003018150	11.6636954
HmN_000139600	HmN_003018190	11.6636954
HmN_003028970	HmN_000846600	4.566726898
HmN_003026960	HmN_000824700	3.717493198
HmN_000139600	HmN_003018120	11.6636954
HmN_003028970	HmN_003022520	4.566726898
HmN_003026960	HmN_000077700	8.487489906
HmN_000139600	HmN_000510000	2.569381832
HmN_000139600	HmN_000210000	14.27850411
HmN_000523900	HmN_000497200	2.569381832
HmN_003026960	HmN_000538600	5.739682036
HmN_000139600	HmN_000063500	23.83400383
HmN_000139600	HmN_000629900	23.83400383
HmN_000139600	HmN_003018040	11.6636954
HmN_003028970	HmN_003022580	4.566726898
HmN_000139600	HmN_003018070	11.6636954
HmN_000139600	HmN_003018090	11.6636954
HmN_000139600	HmN_003007160	9.832023598
HmN_003007450	HmN_000516600	3.232718338
HmN_000139600	HmN_003003610	33.71635743
HmN_000746400	HmN_003005560	3.755627723
HmN_000139600	HmN_000171600	2.533835846
HmN_000746400	HmN_003005540	3.755627723
HmN_003026960	HmN_000539200	5.739682036
HmN_000139600	HmN_000784500	4.396150513
HmN_000139600	HmN_000483300	2.569381832
HmN_000139600	HmN_003007120	9.832023598
HmN_000139600	HmN_003034400	2.533835846
HmN_000565400	HmN_000088500	3.993679773
HmN_000139600	HmN_003003620	33.71635743
HmN_000139600	HmN_000008200	23.4317737
HmN_000139600	HmN_000050800	4.27163929
HmN_000139600	HmN_000501400	2.569381832
HmN_000139600	HmN_000381000	16.9454034
HmN_000916500	HmN_002020200	5.342789701
HmN_000423200	HmN_003004560	4.101491435
HmN_000260700	HmN_002012300	5.807067346
HmN_003048500	HmN_000172000	4.932974601
HmN_000423200	HmN_000110900	4.101491435
HmN_000001200	HmN_000200300	4.558688338
HmN_000001200	HmN_003005390	4.558688338
HmN_003048500	HmN_000237800	4.932974601
HmN_003045910	HmN_000008200	3.881747901
HmN_003045910	HmN_000673300	3.380286414
HmN_000164000	HmN_000372500	2.906322453
HmN_000164000	HmN_000657600	2.906322453
HmN_000164000	HmN_000116700	2.906322453
HmN_003000180	HmN_000778600	4.566726898
HmN_000716600	HmN_003024890	2.693808317
HmN_000001200	HmN_002209500	4.558688338
HmN_003045910	HmN_000797400	2.613804077
HmN_000950100	HmN_000217500	4.528207845
HmN_003000190	HmN_000778600	4.566726898
HmN_000950100	HmN_000539200	6.034746993
HmN_000950100	HmN_000002900	4.528207845
HmN_000950100	HmN_000538600	6.034746993
HmN_000950100	HmN_000077700	4.528207845
HmN_000950100	HmN_000632900	4.528207845
HmN_003004630	HmN_000466400	2.756785559
HmN_000950100	HmN_000932000	4.528207845
HmN_000950100	HmN_003026960	4.528207845
HmN_000950100	HmN_000899300	4.528207845
HmN_000950100	HmN_000490400	4.528207845
HmN_003004630	HmN_003034960	2.756785559
HmN_000101700	HmN_003005340	6.426729541
HmN_003048460	HmN_000172000	4.932974601
HmN_000101700	HmN_000579600	3.599289422
HmN_003048460	HmN_000237800	4.932974601
HmN_000101700	HmN_003032870	6.426729541
HmN_000101700	HmN_000370500	6.084699083
HmN_000101700	HmN_000166300	3.599289422
HmN_000101700	HmN_000405000	3.599289422
HmN_000101700	HmN_003032900	6.426729541
HmN_000262700	HmN_000879100	2.876498377
HmN_003014130	HmN_002209500	4.558688338
HmN_003014130	HmN_003005390	4.558688338
HmN_003014130	HmN_000200300	4.558688338
HmN_003000810	HmN_003023720	2.569381832
HmN_000262700	HmN_000476900	6.193232032
HmN_000404200	HmN_000889000	3.993679773
HmN_003014140	HmN_002209500	4.558688338
HmN_000262700	HmN_003008500	3.875978236
HmN_003014140	HmN_003005390	4.558688338
HmN_003014140	HmN_000200300	4.558688338
HmN_000404200	HmN_000541800	3.993679773
HmN_000262700	HmN_000887900	3.875978236
HmN_000762200	HmN_002211400	4.528207845
HmN_000262700	HmN_003036700	3.982277982
HmN_000906000	HmN_003005340	6.426729541
HmN_000262700	HmN_002028700	8.645974944
HmN_000262700	HmN_000205700	3.982277982
HmN_000906000	HmN_003032900	6.426729541
HmN_000262700	HmN_003036160	6.193232032
HmN_000906000	HmN_003032870	6.426729541
HmN_000262700	HmN_003036170	6.193232032
HmN_000635400	HmN_000207800	18.76445741
HmN_000673300	HmN_000716600	5.581552059
HmN_000635400	HmN_000167100	15.71786687
HmN_000262700	HmN_002003300	3.982277982
HmN_000519200	HmN_000888700	4.377718435
HmN_000406500	HmN_000374100	8.153255192
HmN_000406500	HmN_000537200	8.153255192
HmN_000635400	HmN_000063500	5.014483999
HmN_000147300	HmN_000273800	4.268272907
HmN_000635400	HmN_000008200	3.789490942
HmN_000587400	HmN_000066300	3.993679773
HmN_003007660	HmN_000516600	3.232718338
HmN_000635400	HmN_000629900	5.014483999
HmN_000635400	HmN_000616600	5.270873052
HmN_000635400	HmN_003003620	5.014483999
HmN_000635400	HmN_003003610	5.014483999
HmN_003005420	HmN_000624000	4.779073519
HmN_003008900	HmN_000625300	2.569381832
HmN_003008900	HmN_000018400	2.569381832
HmN_000280900	HmN_003037990	3.528727986
HmN_000306300	HmN_003000810	4.583507498
HmN_000280900	HmN_000101000	3.422428241
HmN_000280900	HmN_000750100	6.542333511
HmN_000570700	HmN_000100300	2.569381832
HmN_002117200	HmN_003036830	2.533835846
HmN_000336400	HmN_000646200	6.034746993
HmN_002117200	HmN_003036840	2.533835846
HmN_002117200	HmN_000469600	2.569381832
HmN_002117200	HmN_000846500	2.569381832
HmN_000336400	HmN_000070400	3.717493198
HmN_002117200	HmN_000300300	2.533835846
HmN_002117200	HmN_003032460	2.533835846
HmN_002117200	HmN_000168200	3.741204596
HmN_000336400	HmN_000817200	4.528207845
HmN_003018150	HmN_000381000	2.517942314
HmN_000336400	HmN_000632900	4.528207845
HmN_000783500	HmN_000198800	3.761176494
HmN_000336400	HmN_000932000	4.528207845
HmN_003018150	HmN_003003610	4.954409562
HmN_002117200	HmN_003023870	2.533835846
HmN_003018150	HmN_000695700	12.42269792
HmN_002228400	HmN_000778900	4.566726898
HmN_003018150	HmN_000008200	5.051778161
HmN_000336400	HmN_000077700	4.528207845
HmN_000759100	HmN_000249300	3.738793019
HmN_003027270	HmN_000995500	4.000126029
HmN_000759100	HmN_000546000	7.575906452
HmN_003027270	HmN_000053000	4.000126029
HmN_000759100	HmN_003041820	3.738793019
HmN_000661200	HmN_000319900	3.993679773
HmN_003018150	HmN_003003620	4.954409562
HmN_000687400	HmN_000966700	3.784665126
HmN_003018150	HmN_000629900	4.954409562
HmN_003027270	HmN_000054800	4.000126029
HmN_003018150	HmN_000063500	4.954409562
HmN_003027270	HmN_000166700	4.000126029
HmN_000232900	HmN_000665100	2.569381832
HmN_000759100	HmN_000254300	4.95026721
HmN_000759100	HmN_003004430	3.738793019
HmN_000759100	HmN_003043630	11.59515394
HmN_000250900	HmN_000816300	4.365835297
HmN_000603200	HmN_000842400	4.350209734
HmN_000603200	HmN_000254100	3.138735543
HmN_000188300	HmN_000841400	2.569381832
HmN_000188300	HmN_000187300	2.569381832
HmN_000603200	HmN_000879100	7.846801472
HmN_000792400	HmN_000699700	33.08726407
HmN_000846500	HmN_000392700	7.488245409
HmN_000846500	HmN_000237800	4.954409562
HmN_000792400	HmN_000066300	3.415220923
HmN_002232900	HmN_000018400	4.954409562
HmN_000846500	HmN_000098100	4.260868898
HmN_000792400	HmN_000871500	4.365835297
HmN_000429500	HmN_000516800	4.377718435
HmN_000429500	HmN_000105800	4.377718435
HmN_000846500	HmN_000107200	3.466581892
HmN_000846500	HmN_000916400	4.101491435
HmN_000536300	HmN_000376000	2.753939117
HmN_000792400	HmN_000699800	33.08726407
HmN_000846500	HmN_003004800	4.954409562
HmN_000792400	HmN_003026380	33.08726407
HmN_000331400	HmN_003002990	2.569600117
HmN_000536300	HmN_000799800	5.66026157
HmN_000536300	HmN_003042330	2.753939117
HmN_000757600	HmN_003040810	2.693808317
HmN_000536300	HmN_000242400	2.753939117
HmN_000184100	HmN_000816300	4.396150513
HmN_000591200	HmN_000273800	4.268272907
HmN_003018070	HmN_000695700	12.42269792
HmN_000280700	HmN_000509000	7.322522778
HmN_003018070	HmN_000381000	2.517942314
HmN_000536300	HmN_000472100	2.753939117
HmN_000280700	HmN_000801500	7.322522778
HmN_000465200	HmN_003037580	2.569600117
HmN_000184100	HmN_003008500	2.560214186
HmN_000536300	HmN_002257900	2.753939117
HmN_003018070	HmN_003003610	4.954409562
HmN_003018070	HmN_003003620	4.954409562
HmN_003018070	HmN_000629900	4.954409562
HmN_003018070	HmN_000008200	5.051778161
HmN_000536300	HmN_003048990	2.753939117
HmN_000581700	HmN_003045890	3.528983402
HmN_000972900	HmN_000888700	4.377718435
HmN_000420500	HmN_000508800	4.398147003
HmN_000536300	HmN_003038420	2.753939117
HmN_003018070	HmN_000063500	4.954409562
HmN_000536300	HmN_000779300	2.753939117
HmN_000581700	HmN_003046080	3.528983402
HmN_000536300	HmN_000889700	2.753939117
HmN_000536300	HmN_003038410	2.753939117
HmN_000325300	HmN_003046960	4.158410779
HmN_000536300	HmN_003038400	2.753939117
HmN_000536300	HmN_003039650	4.879177696
HmN_000420500	HmN_000009400	23.14962185
HmN_000420500	HmN_003033730	4.396150513
HmN_000420500	HmN_002010700	4.396150513
HmN_000536300	HmN_000601500	3.903267214
HmN_000536300	HmN_000744000	2.753939117
HmN_000454300	HmN_000792700	3.701624316
HmN_000536300	HmN_003049000	2.753939117
HmN_000536300	HmN_003049010	2.753939117
HmN_000536300	HmN_003038390	2.753939117
HmN_000454300	HmN_000171400	3.701624316
HmN_000536300	HmN_003003700	6.655352558
HmN_000972800	HmN_000888700	4.377718435
HmN_000376000	HmN_003044090	3.870131917
HmN_002230700	HmN_000022600	2.569381832
HmN_000454300	HmN_002048400	3.701624316
HmN_000454300	HmN_003037480	3.701624316
HmN_000376000	HmN_003035160	2.890909668
HmN_000376000	HmN_003028780	3.870131917
HmN_000376000	HmN_003028770	5.254502438
HmN_000611000	HmN_000665100	2.569381832
HmN_000418600	HmN_000516600	3.232718338
HmN_000553900	HmN_000508600	11.2135858
HmN_000416800	HmN_000559500	4.339518545
HmN_000416800	HmN_000560200	2.693808317
HmN_000157000	HmN_000657900	4.300778405
HmN_000157000	HmN_000833600	7.230982409
HmN_000777700	HmN_000237400	3.510071993
HmN_000416800	HmN_003021210	2.693808317
HmN_000319900	HmN_003034960	4.879177696
HmN_000561500	HmN_000479900	2.569381832
HmN_000603600	HmN_000695800	4.997509814
HmN_000416800	HmN_000613500	2.700734188
HmN_000761500	HmN_000778900	4.566726898
HmN_000416800	HmN_000770500	2.693808317
HmN_000319900	HmN_000466400	4.879177696
HmN_000010800	HmN_000319900	3.993679773
HmN_000416800	HmN_000056100	2.693808317
HmN_000319900	HmN_003048860	3.993679773
HmN_000319900	HmN_000393200	6.750465332
HmN_000319900	HmN_003014750	3.993679773
HmN_000506000	HmN_000554000	2.693808317
HmN_000319900	HmN_003048800	3.993679773
HmN_000105900	HmN_000176400	2.569600117
HmN_000319900	HmN_000656600	10.80360263
HmN_000416800	HmN_003019990	3.465553038
HmN_000416800	HmN_003019960	3.465553038
HmN_000319900	HmN_000301900	10.09483515
HmN_000767500	HmN_000530900	2.569600117
HmN_000319900	HmN_003018320	3.993679773
HmN_003006230	HmN_000704800	2.906322453
HmN_000600900	HmN_000138700	6.277034458
HmN_003006230	HmN_003043630	17.08175517
HmN_003006230	HmN_000212300	18.42005838
HmN_000419800	HmN_000380500	2.693808317
HmN_003006230	HmN_000263100	23.27525887
HmN_003006230	HmN_000144900	2.906322453
HmN_003005700	HmN_003040630	2.656967518
HmN_003006230	HmN_000515600	5.530354589
HmN_003005700	HmN_003039910	2.656967518
HmN_000600900	HmN_000254100	4.419088566
HmN_003006230	HmN_000249300	20.30735502
HmN_003005700	HmN_003039950	2.656967518
HmN_000223700	HmN_000238800	5.176736295
HmN_003006230	HmN_003041820	20.30735502
HmN_000254100	HmN_000138700	6.964675093
HmN_003006230	HmN_000372000	2.996518743
HmN_003006230	HmN_000012700	4.753721043
HmN_000600900	HmN_003008500	4.528207845
HmN_000800100	HmN_000624000	4.346343305
HmN_003006230	HmN_003004430	7.604123422
HmN_000254100	HmN_000888600	8.611735446
HmN_003006230	HmN_000145400	4.715302401
HmN_000254100	HmN_000578800	6.630734795
HmN_003006230	HmN_000806600	5.530354589
HmN_000157600	HmN_003007860	2.906292908
HmN_000157600	HmN_003007840	2.906292908
HmN_003006230	HmN_000871800	8.888812373
HmN_000215500	HmN_000150200	2.953619257
HmN_003006230	HmN_000759100	16.5358253
HmN_003013380	HmN_000516600	3.232718338
HmN_003006230	HmN_000015300	2.533835846
HmN_003006230	HmN_000012600	4.753721043
HmN_000157600	HmN_003007920	2.906292908
HmN_003006230	HmN_000254300	12.53675381
HmN_003006230	HmN_000722000	10.01971147
HmN_000157600	HmN_003007880	2.906292908
HmN_003006230	HmN_000687200	4.970303095
HmN_000585800	HmN_000048700	3.741204596
HmN_000849600	HmN_000788000	9.432509928
HmN_003006230	HmN_003034400	2.533835846
HmN_000849600	HmN_000537500	9.432509928
HmN_000849600	HmN_000695800	4.499535327
HmN_000849600	HmN_000173500	9.432509928
HmN_003006230	HmN_003048860	4.970303095
HmN_000157600	HmN_003007740	2.906292908
HmN_003013350	HmN_000516600	3.232718338
HmN_003006230	HmN_000692800	12.50720835
HmN_000451100	HmN_000625300	2.693808317
HmN_003006230	HmN_002025600	2.996518743
HmN_003006230	HmN_000692700	12.50720835
HmN_003006230	HmN_000270400	7.876625548
HmN_000747100	HmN_003035160	2.756785559
HmN_000747100	HmN_003038390	2.756785559
HmN_000747100	HmN_003049010	2.756785559
HmN_000752900	HmN_003006230	3.018243297
HmN_000747100	HmN_003049000	2.756785559
HmN_000907400	HmN_000624000	4.346343305
HmN_000747100	HmN_003036930	2.756785559
HmN_000734500	HmN_000695800	4.997509814
HmN_000849600	HmN_003004910	2.569381832
HmN_000747100	HmN_000536300	2.756785559
HmN_003013340	HmN_000516600	3.232718338
HmN_000747100	HmN_003028770	2.756785559
HmN_000747100	HmN_003028780	2.756785559
HmN_003014200	HmN_000347900	3.701490078
HmN_000747100	HmN_003017900	2.756785559
HmN_000747100	HmN_003004280	2.756785559
HmN_000747100	HmN_003038410	2.756785559
HmN_002223800	HmN_000319900	7.459232811
HmN_000747100	HmN_003038420	2.756785559
HmN_002223800	HmN_000656600	4.020406456
HmN_000747100	HmN_003038400	2.756785559
HmN_000747100	HmN_003028760	2.756785559
HmN_003005210	HmN_000162600	2.569381832
HmN_000747100	HmN_003048980	2.756785559
HmN_003005210	HmN_003037850	2.569381832
HmN_000747100	HmN_003048990	2.756785559
HmN_000747100	HmN_003042330	2.756785559
HmN_000747100	HmN_003044090	2.756785559
HmN_000747100	HmN_003044080	2.756785559
HmN_000777500	HmN_000304200	3.993679773
HmN_003007840	HmN_000539700	4.794605783
HmN_003007840	HmN_000320300	2.560214186
HmN_002223800	HmN_003000180	6.393495579
HmN_003007840	HmN_000249900	4.101491435
HmN_002223800	HmN_003000190	6.393495579
HmN_003007840	HmN_003030200	3.151769835
HmN_000777500	HmN_000433100	3.993679773
HmN_003007840	HmN_000767700	3.789209343
HmN_000164400	HmN_003032670	2.780592425
HmN_003007840	HmN_003019680	2.547940621
HmN_003032670	HmN_000263100	3.820837769
HmN_003032670	HmN_000570600	4.528207845
HmN_003007840	HmN_002090100	2.577735152
HmN_003032670	HmN_000663200	3.329664167
HmN_003032670	HmN_003003950	8.62969928
HmN_000767900	HmN_002198200	2.569381832
HmN_003007840	HmN_000517200	4.80225485
HmN_000767900	HmN_000043800	2.569381832
HmN_003007840	HmN_000578700	4.117767099
HmN_003032670	HmN_000270400	11.51696529
HmN_003007840	HmN_000168800	5.892400285
HmN_003007840	HmN_003003880	3.001490617
HmN_000767900	HmN_000075900	2.569381832
HmN_000767900	HmN_000621300	2.517942314
HmN_003007840	HmN_000869500	2.906292908
HmN_000767900	HmN_000018400	2.517942314
HmN_000767900	HmN_000347900	3.701490078
HmN_003007840	HmN_000002800	3.789209343
HmN_000767900	HmN_000613500	3.701490078
HmN_003007840	HmN_000772200	2.906292908
HmN_000767900	HmN_000661300	2.517942314
HmN_003007840	HmN_000231400	5.212444667
HmN_003007840	HmN_003036340	3.653720226
HmN_003007840	HmN_003001480	3.001490617
HmN_003007840	HmN_003001470	3.001490617
HmN_003003950	HmN_000570600	4.528207845
HmN_003007840	HmN_000476500	6.834614251
HmN_003002310	HmN_000434900	2.918140047
HmN_003007840	HmN_000077700	4.663696962
HmN_003007840	HmN_000015300	3.001490617
HmN_003048860	HmN_003004910	2.714898302
HmN_003048860	HmN_003004160	4.323395702
HmN_003048860	HmN_000316900	2.714898302
HmN_003033880	HmN_000789300	8.672661935
HmN_000819800	HmN_000788000	10.18166435
HmN_003048860	HmN_000695800	2.714898302
HmN_003048860	HmN_000479700	6.601976678
HmN_003048860	HmN_000744000	3.196696317
HmN_000314400	HmN_003000770	8.718266384
HmN_000819800	HmN_000537500	10.18166435
HmN_000819800	HmN_000695800	4.398147003
HmN_000819800	HmN_000173500	10.18166435
HmN_000314400	HmN_002231000	4.932974601
HmN_000354500	HmN_000118500	2.693808317
HmN_000349200	HmN_000060500	2.533835846
HmN_000255500	HmN_000480900	3.065939795
HmN_000349200	HmN_003038480	5.153557332
HmN_000349200	HmN_000767900	3.466471845
HmN_000349200	HmN_000251300	3.466471845
HmN_000349200	HmN_000166100	3.466471845
HmN_000349200	HmN_000538700	2.569381832
HmN_000546000	HmN_003006230	8.688203075
HmN_000349200	HmN_003038420	5.153557332
HmN_000546000	HmN_000692800	7.303832554
HmN_000349200	HmN_003028760	2.789964562
HmN_000349200	HmN_003028780	2.789964562
HmN_000349200	HmN_003028770	2.789964562
HmN_000349200	HmN_000221300	5.153557332
HmN_000546000	HmN_000242700	2.625639242
HmN_000546000	HmN_000692700	7.303832554
HmN_000349200	HmN_003038390	5.153557332
HmN_000546000	HmN_000871800	3.837113433
HmN_000349200	HmN_003049000	5.153557332
HmN_000349200	HmN_003049010	5.153557332
HmN_000546000	HmN_000212300	5.159475088
HmN_000546000	HmN_003043630	5.910882266
HmN_000349200	HmN_000207800	2.533835846
HmN_000546000	HmN_000263100	7.446934353
HmN_000349200	HmN_003044090	2.789964562
HmN_000060500	HmN_000479700	5.312965625
HmN_000060500	HmN_003028990	2.569381832
HmN_000060500	HmN_000399300	3.391737493
HmN_000060500	HmN_003048860	4.661542929
HmN_000224400	HmN_000208500	4.382253471
HmN_000224400	HmN_003008930	2.569381832
HmN_000224400	HmN_000214600	2.743589656
HmN_000224400	HmN_000625700	8.312828956
HmN_000224400	HmN_003012070	2.569381832
HmN_000224400	HmN_003012080	2.569381832
HmN_000224400	HmN_000759700	2.569381832
HmN_000224400	HmN_000180200	2.569381832
HmN_000224400	HmN_000405900	8.312828956
HmN_000224400	HmN_000404300	12.47607911
HmN_003037990	HmN_000077700	5.739682036
HmN_000414400	HmN_000074100	4.268272907
HmN_003037990	HmN_000219600	3.528727986
HmN_003037990	HmN_000257200	5.739682036
HmN_003037990	HmN_000653200	4.528207845
HmN_003037990	HmN_003028820	5.739682036
HmN_003037990	HmN_000390700	5.739682036
HmN_000404500	HmN_003030200	2.533835846
HmN_003037990	HmN_000753600	4.528207845
HmN_003037990	HmN_000101000	5.739682036
HmN_003037990	HmN_000632900	4.528207845
HmN_003037990	HmN_000899300	4.528207845
HmN_003030200	HmN_000323900	3.631986283
HmN_003037990	HmN_000490400	5.739682036
HmN_003037990	HmN_000021200	4.528207845
HmN_003037990	HmN_000932000	4.528207845
HmN_003037990	HmN_003026960	5.739682036
HmN_003037990	HmN_000211600	4.528207845
HmN_003030200	HmN_002117200	10.89626563
HmN_003037990	HmN_003033620	5.739682036
HmN_003037990	HmN_003033630	5.739682036
HmN_003037990	HmN_000002900	4.528207845
HmN_003037990	HmN_000817200	4.528207845
HmN_003037990	HmN_000646200	4.528207845
HmN_003018120	HmN_000695700	12.42269792
HmN_003018120	HmN_000008200	5.051778161
HmN_003018120	HmN_000381000	2.517942314
HmN_003037990	HmN_000950100	3.528727986
HmN_003037990	HmN_000217500	4.528207845
HmN_003030200	HmN_000928700	4.8349059
HmN_003030200	HmN_000228100	3.701624316
HmN_003018120	HmN_003003620	4.954409562
HmN_003018120	HmN_000629900	4.954409562
HmN_003018120	HmN_000063500	4.954409562
HmN_003018120	HmN_003003610	4.954409562
HmN_003036170	HmN_000926500	11.28728206
HmN_003036170	HmN_000205700	6.193232032
HmN_003008910	HmN_000018400	2.569381832
HmN_000429400	HmN_000053800	2.693808317
HmN_003008910	HmN_000625300	2.569381832
HmN_003036170	HmN_003036700	4.528207845
HmN_003036170	HmN_000476900	8.62969928
HmN_000379400	HmN_002231000	2.569381832
HmN_000379400	HmN_000341500	2.569381832
HmN_000379400	HmN_003035330	2.569381832
HmN_000379400	HmN_000860500	2.569381832
HmN_000379400	HmN_000237800	8.50124534
HmN_000379400	HmN_003035370	2.569381832
HmN_000379400	HmN_003035360	2.569381832
HmN_000379400	HmN_003035350	2.569381832
HmN_000379400	HmN_003035340	2.569381832
HmN_000379400	HmN_003035320	2.569381832
HmN_000379400	HmN_003035310	2.569381832
HmN_000379400	HmN_003035300	2.569381832
HmN_000379400	HmN_000172000	8.50124534
HmN_000379400	HmN_000676700	6.410276179
HmN_000379400	HmN_000196600	4.396150513
HmN_000379400	HmN_000694000	4.932974601
HmN_000379400	HmN_000551100	4.396150513
HmN_000379400	HmN_000924000	2.569381832
HmN_000379400	HmN_003037390	2.569381832
HmN_000379400	HmN_000312400	2.569381832
HmN_000379400	HmN_000538000	2.569381832
HmN_000379400	HmN_000432300	4.932974601
HmN_000379400	HmN_003005550	2.569381832
HmN_000379400	HmN_003005530	2.569381832
HmN_000429400	HmN_000071400	2.797433637
HmN_000805700	HmN_003008930	2.569381832
HmN_000805700	HmN_000180200	2.569381832
HmN_000805700	HmN_000759700	2.569381832
HmN_000805700	HmN_000625700	8.312828956
HmN_000805700	HmN_003012080	2.569381832
HmN_000805700	HmN_003012070	2.569381832
HmN_000805700	HmN_000404300	8.312828956
HmN_002036900	HmN_000768100	4.020640996
HmN_002036900	HmN_003014750	4.020640996
HmN_002036900	HmN_000745600	4.020640996
HmN_002036900	HmN_002187600	4.020640996
HmN_000805700	HmN_000405900	11.56057578
HmN_002036900	HmN_000135100	4.020640996
HmN_000350400	HmN_000745600	4.002377126
HmN_002036900	HmN_000072700	4.020640996
HmN_002036900	HmN_003018320	4.020640996
HmN_002036900	HmN_003045210	4.020640996
HmN_002036900	HmN_000888200	4.020640996
HmN_002036900	HmN_000334300	4.020640996
HmN_002036900	HmN_003048800	4.020640996
HmN_002036900	HmN_003048860	4.020640996
HmN_000350400	HmN_003045210	4.002377126
HmN_000350400	HmN_000885200	2.677245556
HmN_000709000	HmN_002145300	9.298809899
HmN_000371400	HmN_000208400	2.533835846
HmN_003014750	HmN_003004160	4.323395702
HmN_000350400	HmN_000317700	4.583507498
HmN_000242400	HmN_000744000	7.67353135
HmN_000369100	HmN_000476900	4.19036145
HmN_000369100	HmN_000205700	4.19036145
HmN_000369100	HmN_000085700	4.19036145
HmN_000369100	HmN_000549100	4.19036145
HmN_000369100	HmN_000696400	4.19036145
HmN_000118200	HmN_002117200	3.956038152
HmN_000630100	HmN_000369800	4.117767099
HmN_000373400	HmN_000171400	4.528207845
HmN_000630100	HmN_000792700	2.906292908
HmN_000630100	HmN_000584200	6.328721149
HmN_000630100	HmN_000290300	6.328721149
HmN_000044800	HmN_000792700	2.850258547
HmN_000630100	HmN_003028320	6.328721149
HmN_000373400	HmN_002029300	3.745310037
HmN_000044800	HmN_000584200	7.544604029
HmN_000373400	HmN_000572050	4.289984891
HmN_000373400	HmN_000621800	3.956038152
HmN_000373400	HmN_000004300	3.806377111
HmN_000373400	HmN_000327300	4.528207845
HmN_000373400	HmN_000327400	4.528207845
HmN_000085100	HmN_000405000	2.979837354
HmN_000098000	HmN_000173800	4.396368798
HmN_002211200	HmN_000381600	2.569381832
HmN_003036160	HmN_000476900	8.62969928
HmN_003036160	HmN_000926500	11.28728206
HmN_003036160	HmN_000205700	6.193232032
HmN_003036160	HmN_003036700	4.528207845
HmN_000657500	HmN_003038710	3.993679773
HmN_000085100	HmN_003036340	4.101491435
HmN_000085100	HmN_000372700	7.278779922
HmN_000085100	HmN_000524000	26.51225655
HmN_000066300	HmN_000018400	3.222865453
HmN_000085100	HmN_000604700	3.088724613
HmN_000066300	HmN_003032460	6.199868423
HmN_000066300	HmN_000846600	3.96976008
HmN_000066300	HmN_003023870	6.199868423
HmN_000066300	HmN_003022520	3.96976008
HmN_000066300	HmN_003022580	3.96976008
HmN_000066300	HmN_003034400	2.533835846
HmN_000066300	HmN_002048400	3.994308515
HmN_000066300	HmN_003036830	6.199868423
HmN_000085100	HmN_000582600	15.82597201
HmN_000066300	HmN_003036840	6.199868423
HmN_000530900	HmN_003040810	4.932974601
HmN_000530900	HmN_000849600	4.932974601
HmN_000066300	HmN_000300300	6.199868423
HmN_000530900	HmN_000033500	4.932974601
HmN_000530900	HmN_000671200	4.932974601
HmN_000530900	HmN_000077700	3.823792943
HmN_000530900	HmN_000426100	4.932974601
HmN_000066300	HmN_003037480	3.994308515
HmN_000066300	HmN_000050800	5.933163237
HmN_000172000	HmN_000261000	6.747860144
HmN_000172000	HmN_000538700	2.569381832
HmN_000645700	HmN_000969400	8.418575049
HmN_000645700	HmN_003004800	7.246221184
HmN_000645700	HmN_000916400	9.110532341
HmN_000240500	HmN_000171400	3.225590507
HmN_000645700	HmN_000417500	8.487489906
HmN_000172000	HmN_000447150	6.747860144
HmN_000172000	HmN_000153000	6.747860144
HmN_000172000	HmN_000059800	6.747860144
HmN_000172000	HmN_000493200	6.747860144
HmN_002037400	HmN_000098700	3.17962151
HmN_000930800	HmN_000066000	3.993679773
HmN_000616800	HmN_000213800	5.405943061
HmN_002037400	HmN_003018090	2.876498377
HmN_002037400	HmN_003018070	2.876498377
HmN_002037400	HmN_003018040	2.876498377
HmN_000242900	HmN_002231000	4.396150513
HmN_002037400	HmN_003018120	2.876498377
HmN_002037400	HmN_003018160	2.876498377
HmN_002037400	HmN_003018190	2.876498377
HmN_002037400	HmN_003018150	2.876498377
HmN_000646200	HmN_000653200	6.034746993
HmN_000646200	HmN_000217500	6.034746993
HmN_000646200	HmN_000932000	6.034746993
HmN_002037400	HmN_000214200	4.846520747
HmN_000646200	HmN_000077700	6.034746993
HmN_000646200	HmN_003026960	6.034746993
HmN_000646200	HmN_000899300	6.034746993
HmN_000098700	HmN_000629900	6.827562949
HmN_000646200	HmN_000323900	4.458569813
[truncated: 2,139 more rows]
