# Supplementary material for: The tapeworm interactome: inferring confidence scored protein-protein interactions from the proteome of Hymenolepis microstoma
Source: BMC Genomics. 2020 May 7;21:346. doi: 10.1186/s12864-020-6710-1 (PMC7204028; doi:10.1186/s12864-020-6710-1)
Supplement: Supplementary file 4 — Additional file 4 Hm_net annotations. Tab-delimited Hm_net annotation dataset suitable for use with Cytoscape and other network viewers. [file 12864_2020_6710_MOESM4_ESM.txt]

Gene_model	Description
HmN_003000000
HmN_003000090
HmN_003000260	Cyclin-dependent kinase 11B
HmN_000070600	Mitochondrial tRNA-specific 2-thiouridylase 1
HmN_000385900	Transcription factor 12
HmN_000385800	zinc finger C2H2 type
HmN_002105900	Cationic amino acid transporter 2
HmN_003036850	Dolichyl-diphosphooligosaccharide--protein glycosyltransferase subunit 1
HmN_000385600	Homeobox protein MOX-1
HmN_003036860	Rho GTPase-activating protein 7
HmN_000385300	Calmodulin
HmN_000385200
HmN_003036870
HmN_003036880	Neurogenic locus Notch protein
HmN_000070700
HmN_003036890
HmN_003036900	Fibrillin-1
HmN_003036910
HmN_003036920	tRNA dimethylallyltransferase
HmN_000385000	Protein kinase C and casein kinase substrate in neurons protein 2
HmN_000384900	Probable Dol-P-Man:Man(7)GlcNAc(2)-PP-Dol alpha-1, 6-mannosyltransferase
HmN_000384800	Programmed cell death 6-interacting protein
HmN_000384700
HmN_000384600
HmN_000384400	Meiosis-specific with OB domain-containing protein
HmN_000070800	Mitochondrial import inner membrane translocase subunit TIM44
HmN_000384300
HmN_000384200	60S ribosomal protein L23
HmN_000384100	Cilia- and flagella-associated protein 58
HmN_000384000	Pre-rRNA-processing protein TSR1 homolog
HmN_000383900	Small integral membrane protein 14
HmN_000383800
HmN_003036930	Tubulin beta-4B chain
HmN_000383600	40S ribosomal protein S15a
HmN_000383500	Peregrin
HmN_000383300	FERM domain-containing protein 3
HmN_000070900	Geranylgeranyl transferase type-1 subunit beta
HmN_000383200
HmN_000383100	Protein ABHD8
HmN_000383000	Calcium/calmodulin-dependent 3', 5'-cyclic nucleotide phosphodiesterase 1B
HmN_000382800	DNA replication licensing factor MCM6
HmN_000382700	Rho GTPase-activating protein 35
HmN_000382600	Pyruvate dehydrogenase E1 component subunit beta, mitochondrial
HmN_002105300	NLR family CARD domain-containing protein 3
HmN_000834000
HmN_000833800
HmN_000833700	Platelet-activating factor acetylhydrolase IB subunit alpha
HmN_003003850	plasma membrane calcium transporting atpase
HmN_000833600	Guanine nucleotide-binding protein subunit beta-5
HmN_000833500	RIMS-binding protein 2
HmN_000833400	Transcription factor CP2
HmN_000833300	Solute carrier family 22 member 21
HmN_003036940
HmN_000833200
HmN_003036950
HmN_002047800
HmN_002047900	Rho guanine nucleotide exchange factor
HmN_000185200	Protein kinase C iota type
HmN_002101300
HmN_000185300	Nuclear pore complex protein Nup160
HmN_000185400
HmN_000185600	Protocadherin-11 X-linked
HmN_000185700	Oncosphere protein, Troponin T, fast skeletal muscle
HmN_000185800	Nuclear pore complex protein Nup107
HmN_000185900	Tudor domain-containing protein 3
HmN_000186000	Protocadherin-19
HmN_000186100	CDK5 regulatory subunit-associated protein 3
HmN_000186200	Fanconi anemia group J protein homolog
HmN_000186300	Slit homolog 2 protein
HmN_002101400	60 kDa heat shock protein, mitochondrial
HmN_003036960	Muscle calcium channel subunit alpha-1
HmN_000186500	Partner of Y14 and mago
HmN_000186600	Tubulin polyglutamylase TTLL4
HmN_000186700	26S proteasome non-ATPase regulatory subunit 6
HmN_000186800
HmN_000186900	Zinc finger a20 and an1 domain containing stress-associated protein
HmN_000187000	Radial spoke head 14 homolog
HmN_003036970
HmN_002101500	Aquaporin-3
HmN_000187300	Glutamine synthetase
HmN_000187400	Voltage-dependent calcium channel subunit alpha-2/delta-1
HmN_000187500	Homeobox protein Hox-A10
HmN_000187600
HmN_000187700	Homeobox protein Hox-B7
HmN_000187800	Peripheral plasma membrane protein CASK
HmN_000187900	RUN and SH3 domain-containing protein 1
HmN_002008400
HmN_003036980
HmN_002101600
HmN_000188000	Probable tRNA (uracil-O(2)-)-methyltransferase
HmN_000188100
HmN_000188300	Caseinolytic peptidase b protein homolog
HmN_003036990
HmN_002097700	Ubiquitin carboxyl-terminal hydrolase 13
HmN_003037000
HmN_003037010
HmN_003037020
HmN_002101700	Collagen alpha-2(I) chain
HmN_000188500	Serine/arginine rich splicing factor
HmN_000188600	Fanconi-associated nuclease 1 homolog
HmN_000188700
HmN_002032100	Alpha/beta hydrolase domain-containing protein 17C
HmN_000188800	Meiosis-specific nuclear structural protein 1
HmN_000188900	Tropomyosin
HmN_000189000	Ubiquitin carboxyl-terminal hydrolase 2
HmN_000189100	Leukocyte surface antigen CD53
HmN_000189200	Ubiquitin-conjugating enzyme E2 G1
HmN_000189300	Protein Jade-1
HmN_003000270
HmN_000189500
HmN_000189600	Ankyrin repeat and KH domain-containing protein mask
HmN_000189700
HmN_003037030
HmN_000189800	Zinc finger protein
HmN_003037040
HmN_003037050
HmN_000369800	V-type proton ATPase subunit C 1
HmN_000369700
HmN_000369600	Acetyl-CoA acetyltransferase
HmN_000198800	26S proteasome regulatory subunit 6A
HmN_000369500	Golgin subfamily A member 7
HmN_000369400	Rho GTPase-activating protein 15
HmN_000369300
HmN_000369200
HmN_000369100	ATP-dependent RNA helicase DDX42
HmN_000369000	Glycine--tRNA ligase
HmN_000368900	ATP-binding cassette sub-family G member 2
HmN_000368800	Multifunctional methyltransferase subunit TRM112-like protein
HmN_000483100	Nitric oxide-associated protein 1
HmN_000483200	Protocadherin alpha-4
HmN_000198900	Ectopic P granules protein 5 homolog
HmN_000483300	E3 ubiquitin ligase complex SCF subunit sconC
HmN_000483400
HmN_003037060
HmN_000483500
HmN_003037070	Glutamate receptor
HmN_003037080	Glutamate receptor 4
HmN_000483800	Lysophospholipid acyltransferase 2
HmN_000199000	E3 ubiquitin-protein ligase synoviolin
HmN_000484100
HmN_000484300
HmN_000484400
HmN_000484500	Flap endonuclease GEN homolog 1
HmN_000484600	UPF0047 protein YjbQ
HmN_003037090	Gamma-tubulin complex component 6
HmN_003037100	Ubiquitin carboxyl-terminal hydrolase 12
HmN_003037110
HmN_003037120
HmN_003037130
HmN_000199100	Paired box protein Pax-9
HmN_003037140	Ubiquitin carboxyl-terminal hydrolase 12
HmN_003037150
HmN_003037160
HmN_003037170
HmN_003037180	Ubiquitin carboxyl-terminal hydrolase 12
HmN_003037190
HmN_003037200
HmN_003037210
HmN_003037220	Ubiquitin carboxyl-terminal hydrolase 12
HmN_003037230
HmN_000199200	Mariner Mos1 transposase
HmN_003037240
HmN_003037250	Gamma-tubulin complex component 6
HmN_000484800	TM2 domain-containing protein 2
HmN_000484900
HmN_003037260
HmN_000485000
HmN_000485100	E3 ubiquitin-protein ligase Hakai
HmN_000485300	Cyclin-G1
HmN_000485500	GDP-fucose protein O-fucosyltransferase 2
HmN_000485600	Protein bcp1
HmN_000198600
HmN_000485700	Protein unc-50 homolog
HmN_000485800	G protein-coupled receptor kinase 5
HmN_000485900	DNAJ homolog subfamily c member
HmN_000486000	E3 ubiquitin-protein ligase RNF25
HmN_000486100	Protein RMD5 homolog A
HmN_000486200	Gamma-aminobutyric acid receptor subunit beta-2
HmN_003037270	Epidermal retinol dehydrogenase 2
HmN_003037280	Epidermal retinol dehydrogenase 2
HmN_003037290	Retinol dehydrogenase 10
HmN_003037300	Retinol dehydrogenase 10
HmN_000198500	Poly(A) polymerase alpha
HmN_000486500	Histone-lysine N-methyltransferase 2D
HmN_000486600
HmN_003037310
HmN_000487100	Roundabout homolog 2
HmN_003037320
HmN_000320000	Death-associated protein kinase 1
HmN_003037330
HmN_000198400	BRCA2-interacting transcriptional repressor EMSY
HmN_000320200	Cytosolic non-specific dipeptidase
HmN_000320300	Peptidyl-prolyl cis-trans isomerase-like 1
HmN_000320400	CD2 antigen cytoplasmic tail-binding protein 2
HmN_000320500
HmN_000320700	Cyclin dependent kinase -associated protein
HmN_000320800	Protein Jade-1
HmN_000320900	Putative hexokinase HKDC1
HmN_000321000
HmN_003037340
HmN_000321100	Abnormal spindle-like microcephaly-associated protein homolog
HmN_003003860
HmN_000321200	Dynein light chain
HmN_000321300	Dynein light chain 1, cytoplasmic
HmN_000321400	Dynein light chain 1, cytoplasmic
HmN_000321500	Dynein light chain 1, cytoplasmic
HmN_000321600	Dynein light chain 1, cytoplasmic
HmN_000321700	Dynein light chain 1, cytoplasmic
HmN_000321800	LIM domain and actin-binding protein 1
HmN_000321900	Ras-related protein Rab-5C
HmN_000322000	Tumor necrosis factor receptor superfamily member 16
HmN_000322100	Hexokinase-2
HmN_000284900	Purine nucleoside phosphorylase
HmN_000198100	Poly(A) polymerase alpha
HmN_000322300	Hexokinase-3
HmN_000322400	Limbic system-associated membrane protein
HmN_002110000	Sperm surface protein Sp17
HmN_000322500
HmN_000322600	CD antigen
HmN_000322700	Anoctamin-8
HmN_003037350	RNA-directed DNA polymerase from mobile element jockey
HmN_000322900	Neuropeptide SIFamide receptor
HmN_000323000	Centrosomal protein of 120 kDa
HmN_000323100
HmN_000198000	Serine/threonine-protein phosphatase PP1-alpha catalytic subunit
HmN_000323200	DnaJ homolog subfamily C member 2
HmN_003037360
HmN_000323300	Cathepsin K
HmN_000323400	F-actin-capping protein subunit alpha-2
HmN_003037370
HmN_003037380
HmN_000323500	Protein lap4
HmN_000323600	Protein FRG1
HmN_002110200
HmN_000323700
HmN_000197900	Phosphatidylinositol N-acetylglucosaminyltransferase GPI3 subunit
HmN_000323800	Mitochondrial ribosomal protein l50
HmN_000323900	Ubiquitin-like protein 4A-A
HmN_000324000	Calcium uptake protein 2, mitochondrial
HmN_000324100	Tyrosine-protein phosphatase non-receptor type 4
HmN_000324200	Tyrosine protein phosphatase non-receptor type
HmN_000324300	NADH dehydrogenase [ubiquinone] iron-sulfur protein 7, mitochondrial
HmN_000324400
HmN_000324500	GATOR complex protein NPRL2
HmN_000324600	Ubiquitin associated and sh domain-containing protein a
HmN_000324700	Probable phospholipid transporting atpase va
HmN_000197800	Cilia- and flagella-associated protein 70
HmN_002110500	Respiratory supercomplex factor 1, mitochondrial
HmN_003037390	Protein argonaute-2
HmN_003037400	Protein argonaute-2
HmN_003037410	Transposon tf2 polyprotein
HmN_003037420	Protein argonaute-2
HmN_003037430
HmN_000950100	60S ribosomal protein L27
HmN_003037440
HmN_003037450	Protein argonaute-2
HmN_002048400	Prohibitin
HmN_000197700
HmN_000949900
HmN_000949800
HmN_000949700	Translocation protein SEC62
HmN_003037460	RNA-directed DNA polymerase from mobile element jockey
HmN_003037470	Protein argonaute-2
HmN_003037480	Prohibitin
HmN_003037490	RNA-directed DNA polymerase from mobile element jockey
HmN_002019400	Pleckstrin homology-like domain family B member 2
HmN_000924100	Amiloride-sensitive sodium channel subunit gamma
HmN_002102000
HmN_000924000	Eukaryotic translation initiation factor 3 subunit A
HmN_000923900	Protein regulator of cytokinesis 1
HmN_000923700
HmN_000923600
HmN_003037500
HmN_003037510	Protein argonaute-2
HmN_000861400	Putative nucleotidyltransferase MAB21L1
HmN_000861300	Transmembrane and ubiquitin-like domain-containing protein 2
HmN_000861200	ATP dependent rna helicase dhx
HmN_000861100
HmN_002102100
HmN_000860900
HmN_000860800	Zinc transporter zip
HmN_000860700	UDP-glucose 6-dehydrogenase
HmN_000860600	WD repeat-containing protein 70
HmN_000860500	26S proteasome non-ATPase regulatory subunit 11
HmN_000860400	ATP-binding cassette sub-family G member 2
HmN_000860300
HmN_000860200
HmN_000860100
HmN_003037520	Cystathionine beta-synthase
HmN_000197500	Poly(A) polymerase alpha
HmN_000219600	60S acidic ribosomal protein P2
HmN_002103100
HmN_003037530	Synembryn-A
HmN_000219900	NAD(P)H-hydrate epimerase
HmN_000220000	Talin
HmN_000220400	Uncharacterized protein K02A2.6
HmN_000220500
HmN_000220600	Photosynthetic reaction centre L M
HmN_000197400	Major facilitator superfamily domain-containing protein 6
HmN_000220700	Kynureninase
HmN_000220800	Peptidyl-tRNA hydrolase
HmN_000220900	Nucleolar complex protein 3 homolog
HmN_000221000	Cell division cycle protein 123 homolog
HmN_000221100	APOBEC1 complementation factor
HmN_000221200	Cleavage stimulation factor subunit 2
HmN_000221300	Tubulin alpha-4A chain
HmN_000221400
HmN_000221500
HmN_000221600	Troponin I,cardiac muscle
HmN_003003870
HmN_000221700
HmN_000221900	Uridine phosphorylase
HmN_002102800
HmN_002102700
HmN_002102600	Protein YIPF3
HmN_000467000	Heterogeneous nuclear ribonucleoprotein K
HmN_002102500	Death-associated protein kinase 3
HmN_000739400	Homeobox protein ceh-24
HmN_000739500	Peroxidasin homolog
HmN_000645000	Prosaposin
HmN_000284800	Tektin-2
HmN_000197300	Protein TASOR
HmN_000644900	Kinesin-like protein KIF13A
HmN_000644800
HmN_000644700
HmN_000644600	Phosphatidylinositol transfer protein alpha isoform
HmN_000644500	Suppressor of cytokine signaling 2
HmN_000644400	Acetylcholinesterase
HmN_000644300	ATP dependent dna helicase ddm1
HmN_000644200
HmN_000644100	RUN and FYVE domain-containing protein 2
HmN_000644000	Homeobox protein PKNOX2
HmN_000197200
HmN_003037540
HmN_003037550
HmN_000643900	CUGBP Elav-like family member 1
HmN_000643800	Protein FAM221A
HmN_000643700	G patch domain-containing protein 1
HmN_000643600	Mariner Mos1 transposase
HmN_000643500	Zinc finger protein
HmN_000643400
HmN_000643300	Phosphoglucomutase-1
HmN_000643200	Protein lin-9 homolog
HmN_000197100	Serine/threonine protein kinase
HmN_003037560	GTPase HRas
HmN_003037570	GTPase HRas
HmN_000591900	Aromatic-L-amino-acid decarboxylase
HmN_000592000
HmN_000592100	Protocadherin-1
HmN_000592200	Glutamyl-tRNA(Gln) amidotransferase subunit B, mitochondrial
HmN_000592300	Monocarboxylate transporter 12
HmN_000197000
HmN_000592400
HmN_000592500
HmN_000592600
HmN_003037580	Tyrosine-protein phosphatase non-receptor type 23
HmN_003037590
HmN_002026300
HmN_002026200
HmN_002026100	Glutamine-dependent NAD(+) synthetase
HmN_002026000	Tensin
HmN_000908700	Tensin
HmN_000196900	E2F-associated phosphoprotein
HmN_000908600	Dual specificity tyrosine-phosphorylation-regulated kinase 1A
HmN_002236800
HmN_000744800	Protein FMC1 homolog
HmN_000744900	Mariner Mos1 transposase
HmN_000745000	Gas like protein
HmN_000745100	Ubiquitin carboxyl-terminal hydrolase 43
HmN_000745200	Serine/threonine-protein kinase BRSK2
HmN_000745300	Ubiquitin carboxyl-terminal hydrolase 46
HmN_000745400	NADH dehydrogenase [ubiquinone] 1 alpha subcomplex subunit 9, mitochondrial
HmN_000745500	Beta-1 adrenergic receptor
HmN_000196800	Ubiquitin-protein ligase E3B
HmN_003037600	Mariner Mos1 transposase
HmN_000745600	Actin, cytoplasmic
HmN_000745700	synaptotagmin
HmN_000745800	Integrator complex subunit 1
HmN_000745900	WD repeat-containing protein on Y chromosome
HmN_003037610	Neuronal acetylcholine receptor subunit alpha
HmN_002104800	Putative TrmH family tRNA/rRNA methyltransferase
HmN_002272800	Glucose-6-phosphatase 3
HmN_003037620
HmN_002104500	Coiled-coil domain-containing protein 124
HmN_003003880	Pre-mRNA-splicing factor ATP-dependent RNA helicase DHX15
HmN_002104400	Heat shock protein 105 kDa
HmN_002104300	Regulating synaptic membrane exocytosis protein 1
HmN_000845400	Homeobox protein orthopedia
HmN_003037630	Protein translation factor SUI1 homolog
HmN_000845300
HmN_000845200	Elongation factor Tu
HmN_000845100	Dynein light chain 2, cytoplasmic
HmN_000845000	Dynein light chain 1, cytoplasmic
HmN_000844900	Dynein light chain 2, cytoplasmic
HmN_000844800	Dynein light chain 1, cytoplasmic
HmN_000196600	Serine/threonine-protein kinase PknB
HmN_000844700	Complement component 1 Q subcomponent-binding protein, mitochondrial
HmN_000844600	Exportin-7
HmN_000844500
HmN_000844400	Dynein light chain 2, cytoplasmic
HmN_000844300
HmN_000760400	Microtubule-associated protein 1B
HmN_000760500	Dynein light chain 1, cytoplasmic
HmN_000760600	Dynein light chain 2, cytoplasmic
HmN_000760700	Dynein light chain 1, cytoplasmic
HmN_000760800	Dynein light chain 1, cytoplasmic
HmN_000196500	TBC1 domain family member 25
HmN_000760900	Dynein light chain 2, cytoplasmic
HmN_000761000	High mobility group protein B2
HmN_000761100	E sumo protein ligase pias
HmN_003037640
HmN_002103800
HmN_000760300	Probable ATP-dependent RNA helicase DDX41
HmN_000760200	UDP-N-acetylglucosamine--dolichyl-phosphate N-acetylglucosaminephosphotransferase
HmN_000760100	Disco-interacting protein 2
HmN_000760000
HmN_003037650
HmN_000196400	Succinate--CoA ligase [ADP/GDP-forming] subunit alpha, mitochondrial
HmN_003037660	transposon tf2 polyprotein
HmN_000759800	Nuclear pore complex protein Nup88
HmN_000759700	Thioredoxin-dependent peroxide reductase, mitochondrial
HmN_000759500	Mitogen-activated protein kinase kinase kinase 7
HmN_000759300	Natural resistance-associated macrophage protein 1
HmN_000759200	Mediator of RNA polymerase II transcription subunit 7
HmN_000759100	DNA-directed RNA polymerase II subunit RPB11
HmN_000759000	Uncharacterized WD repeat-containing protein alr3466
HmN_000758900	Armadillo repeat-containing protein 3
HmN_003037670	E3 ubiquitin-protein ligase UBR3
HmN_000284700
HmN_000196300	Tripartite motif-containing protein 2
HmN_003037680	Ester hydrolase C11orf54 homolog
HmN_003037690	Zinc transporter ZIP14
HmN_003037700	Zinc transporter ZIP14
HmN_003037710	Ester hydrolase C11orf54 homolog
HmN_000815200	Zinc transporter ZIP14
HmN_003037720
HmN_003037730
HmN_003037740
HmN_003037750
HmN_003003890	Elongator complex protein 2
HmN_003037760	Ubiquitin related modifier
HmN_000757300	Probable rna directed dna polymerase from transposon bs
HmN_000757200
HmN_000757100	Transient receptor potential cation channel subfamily M member 6
HmN_000757000
HmN_000756900	Carbohydrate-responsive element-binding protein
HmN_000756800	Mast/stem cell growth factor receptor Kit
HmN_000756700
HmN_000756600	Integrator complex subunit 11
HmN_000756500	Coactosin-like protein
HmN_003003900	General transcription factor 3C polypeptide 5
HmN_002105100
HmN_000756400	Cytochrome b5 reductase 4
HmN_000756300
HmN_000756200
HmN_000756000	39S ribosomal protein L32, mitochondrial
HmN_000755900	Tumor protein D52
HmN_000755700	Zinc finger CCCH domain-containing protein 15
HmN_000755600	Phosphatidylinositol 4-kinase type 2-alpha
HmN_003037770	Phenylalanine--tRNA ligase beta subunit
HmN_003037780
HmN_000196100	Nuclear hormone receptor family member daf
HmN_003037790
HmN_003037800	Volume regulated anion channel subunit lrrcd
HmN_000834200	Protein NDRG3
HmN_000834300	CREB3 regulatory factor
HmN_000834400	Probable cytosolic iron-sulfur protein assembly protein CIAO1
HmN_000834500	F-box/WD repeat-containing protein lin-23
HmN_001014600
HmN_000834600
HmN_000834650	Cytochrome b reductase 1
HmN_000834750	Integrin-linked protein kinase
HmN_003003910	KIN17-like protein
HmN_000834800	Elongation factor 1-beta
HmN_000834900	Cytochrome c oxidase assembly factor 7
HmN_000835000	Trafficking protein particle complex subunit 2
HmN_000835100	DnaJ homolog subfamily C member 9
HmN_000835200	Ras GTPase-activating protein 1
HmN_003037810
HmN_003037820
HmN_000619200	Neuropeptides capa receptor
HmN_000619100	Protein QmcA
HmN_003003920	Proliferation marker protein Ki-67
HmN_000619000
HmN_003037830
HmN_000618900	Golgi SNAP receptor complex member 2
HmN_000618800
HmN_000618700
HmN_000618600	Ras-related protein M-Ras
HmN_000618500
HmN_000618400	Twitchin
HmN_000618300	Muscle M-line assembly protein unc-89
HmN_003037840	Microcephalin
HmN_000195900
HmN_003037850	checkpoint protein hus
HmN_000618100
HmN_003037860	Dynein beta chain, ciliary
HmN_000617900	Dihydropyrimidinase-related protein 2
HmN_000617800	Dihydropyrimidinase-related protein 2
HmN_000617700	Cell division cycle 7-related protein kinase
HmN_000617600	GATOR complex protein DEPDC5
HmN_000617500	Vacuolar membrane-associated protein iml1
HmN_003037870	Equilibrative nucleoside transporter 1
HmN_000617200
HmN_000195800	Ras-specific guanine nucleotide-releasing factor RalGPS2
HmN_000617100
HmN_000617000	Dynein light chain 1, cytoplasmic
HmN_000616900	Protein ABHD18
HmN_000616800	U3 small nucleolar ribonucleoprotein protein MPP10
HmN_000616700
HmN_000616600	Eukaryotic translation initiation factor 3 subunit M
HmN_003037880
HmN_003037890
HmN_003037900
HmN_003037910
HmN_000195700	GMP synthase [glutamine-hydrolyzing]
HmN_003037920
HmN_003037930
HmN_003037940
HmN_003037950
HmN_003037960
HmN_003037970
HmN_003037980
HmN_000864700	Zinc finger protein 226
HmN_000864800	Mitochondrial 2-oxoglutarate/malate carrier protein
HmN_000864900	Dual specificity protein phosphatase 18
HmN_003003930
HmN_000865000	Rootletin
HmN_000865100
HmN_000865200
HmN_000865300
HmN_000865400
HmN_000865500	MAP/microtubule affinity-regulating kinase 3
HmN_000865600	TATA-box-binding protein
HmN_003037990	60S ribosomal protein L37a
HmN_000865700	Transmembrane protein 9B
HmN_000865800	Kunitz type serine protease inhibitor bmktt-
HmN_000284600	Probable ATP-dependent RNA helicase DDX47
HmN_003003940	Serine--tRNA ligase, cytoplasmic
HmN_000925700
HmN_000925900	Beta-1, 3-galactosyl-O-glycosyl-glycoprotein beta-1, 6-N-acetylglucosaminyltransferase 3
HmN_003038000
HmN_000925400	Ragulator complex protein LAMTOR4
HmN_000925500	Transcription initiation factor IIA subunit 1
HmN_003038010
HmN_000256200
HmN_003038020
HmN_000256300
HmN_000256400
HmN_000195500	SURP and G-patch domain-containing protein 1
HmN_000256500
HmN_000256600
HmN_002215600
HmN_000256800
HmN_000256900	Transcription initiation factor IIA subunit 1
HmN_000257000
HmN_000257100	Ras related protein rap-2a
HmN_000257200	60S ribosomal protein L23a
HmN_000257300	28S ribosomal protein S25, mitochondrial
HmN_000257400
HmN_000195400	Beclin-1
HmN_000257500	Dynein regulatory complex subunit 7
HmN_000257600
HmN_000257700	SPRY domain-containing SOCS box protein 3
HmN_000257800	Activated CDC42 kinase 1
HmN_000257900	Transmembrane protein 45B
HmN_000258000	Putative transcription factor Ovo-like 1
HmN_000258100
HmN_000258300	Malate dehydrogenase, cytoplasmic
HmN_000258400	Fatty acid binding protein adipocyte
HmN_003038030
HmN_000195300	PC4 and SFRS1-interacting protein
HmN_000258600
HmN_003038040
HmN_000258800
HmN_000258900	Collagen alpha-6(IV) chain
HmN_003038050
HmN_000259200
HmN_000259300	Serine/threonine-protein phosphatase PP1-gamma catalytic subunit
HmN_000259400
HmN_000259500	Caspase
HmN_000259600
HmN_000195200	Tegument antigen
HmN_000259700	N-terminal Xaa-Pro-Lys N-methyltransferase 1
HmN_003038060	Nuclear pore complex protein Nup214
HmN_003038070	Acetyl-coenzyme A transporter 1
HmN_003038080	Acetyl-coenzyme A transporter 1
HmN_003038090	Acetyl-coenzyme A transporter 1
HmN_000260400
HmN_000260500	Dehydrogenase/reductase SDR family member 1
HmN_000260600	Calcium-binding mitochondrial carrier protein SCaMC-1
HmN_000260700	Multivesicular body subunit 12B
HmN_000260800	Death domain-associated protein 6
HmN_000195100
HmN_000260900	Ephrin type-B receptor 3
HmN_000261000	Serine/threonine-protein kinase PAK 3
HmN_000261100	Replication factor C subunit 1
HmN_000261200	Speckle-type POZ protein
HmN_000261300	Splicing factor U2AF 35 kDa subunit
HmN_000261400	U small nuclear ribonucleoprotein auxiliary factor kda subunit related protein
HmN_000261500	High affinity cGMP-specific 3', 5'-cyclic phosphodiesterase 9A
HmN_003038100
HmN_000261600	Triosephosphate isomerase
HmN_000261700	Probable prefoldin subunit 5
HmN_000195000
HmN_002254400	SUN domain-containing ossification factor
HmN_000261800	Succinate dehydrogenase [ubiquinone] iron-sulfur subunit, mitochondrail
HmN_000261900
HmN_000262000
HmN_000262100
HmN_000262200
HmN_002217400
HmN_000262300	EF-hand domain-containing family member C2
HmN_000262400	F-box only protein 38
HmN_000262500
HmN_000134700
HmN_000262600
HmN_000262700	Splicing factor 3A subunit 2
HmN_000262800	DNA polymerase epsilon subunit 2
HmN_000262900	Testis-expressed protein 264
HmN_000263000	Misshapen-like kinase 1
HmN_000263100	DNA-directed RNA polymerase II subunit RPB3
HmN_000263200
HmN_000263300
HmN_000263400	Transmembrane protein 87A
HmN_000263500	Sodium/potassium-transporting ATPase subunit beta-1
HmN_000194800	Homeobox protein dlx
HmN_000263600	Carboxypeptidase inhibitor SmCI
HmN_002217300
HmN_003038110	E3 ubiquitin-protein ligase ICP0
HmN_003038120
HmN_003038130	Adenosine deaminase
HmN_003038140
HmN_003038150
HmN_003038160	Adenosine deaminase
HmN_003038170
HmN_003038180
HmN_000194700	DnaJ homolog subfamily C member 25
HmN_003038190	Adenosine deaminase
HmN_003038200
HmN_003038210
HmN_003038220	Adenosine deaminase
HmN_003038230
HmN_003038240
HmN_003038250
HmN_003038260
HmN_003038270	E3 ubiquitin-protein ligase ICP0
HmN_003038280
HmN_000284500	Mediator of RNA polymerase II transcription subunit 19
HmN_003003950	RNA polymerase-associated protein RTF1 homolog
HmN_003038290	E3 ubiquitin-protein ligase ICP0
HmN_003038300
HmN_003038310	E3 ubiquitin-protein ligase ICP0
HmN_003038320
HmN_003038330	E3 ubiquitin-protein ligase ICP0
HmN_003038340	Adenosine deaminase
HmN_003038350
HmN_003038360
HmN_003038370	E3 ubiquitin-protein ligase ICP0
HmN_003038380
HmN_003003960	Crossover junction endonuclease MUS81
HmN_000264200	Adenosine deaminase
HmN_000264300	Purine nucleoside phosphorylase
HmN_000264400	Cyclin dependent kinase-like
HmN_000264500	Carboxypeptidase inhibitor SmCI
HmN_000264600	Cyclin-dependent kinase-like 1
HmN_003038390	Tubulin alpha-1C chain
HmN_000264900	Uncharacterized RING finger protein C548.05c
HmN_002216700
HmN_000194500	Integrin alpha-5
HmN_000584700
HmN_000584600	DNA mismatch repair protein Mlh1
HmN_003038400	Tubulin alpha-1C chain
HmN_003038410	Tubulin alpha-1C chain
HmN_003038420	Tubulin alpha-1B chain
HmN_000584200	V-type proton ATPase subunit D
HmN_003038430	Tubulin-specific chaperone C
HmN_000584000	Uridine diphosphate glucose pyrophosphatase
HmN_000583900	Uridine diphosphate glucose pyrophosphatase
HmN_000583800
HmN_000194400	Geranylgeranyl transferase type-2 subunit beta
HmN_000583700
HmN_000583600
HmN_000583500
HmN_000583400	Tripartite motif-containing protein 26
HmN_000583200	Golgin subfamily A member 5
HmN_003038440	Synaptosomal-associated protein 25
HmN_000583100	Neuroendocrine convertase 2
HmN_003038450	XK-related protein 6
HmN_000583000	Probable C-mannosyltransferase DPY19L1
HmN_000582900	LIM/homeobox protein Lhx9
HmN_000194300	GPI ethanolamine phosphate transferase 1
HmN_000582800	Intraflagellar transport protein 20 homolog
HmN_000582700	CUGBP Elav-like family member 2
HmN_000582600	Serine/threonine-protein phosphatase 2A 56 kDa regulatory subunit gamma isoform
HmN_000582500	Membrane primary amine oxidase
HmN_000582400
HmN_000582300
HmN_000582000	Proteasome activator complex subunit 3
HmN_000194200	Myosin light polypeptide 6
HmN_003038460
HmN_003038470
HmN_000581800	Glypican-1
HmN_000581700	G-protein-signaling modulator 1
HmN_000581600	Transmembrane emp24 domain-containing protein 10
HmN_002024100	Ryanodine receptor 2
HmN_000581500	Ryanodine receptor
HmN_000581400	dachshund homolog
HmN_000581300	Ras related protein rab-a
HmN_000581200	Zinc finger protein 384
HmN_000194100	28S ribosomal protein S24, mitochondrial
HmN_000581000	Transmembrane protein 222
HmN_000580900
HmN_000580800	ER membrane protein complex subunit 1
HmN_000580700	Anoctamin-4
HmN_000580600
HmN_000880000	Zinc finger C2H2 type
HmN_000880100	Spliceosome RNA helicase DDX39B
HmN_000880200	Sodium/hydrogen exchanger 9B2
HmN_000880400
HmN_000880500	28S ribosomal protein S18b, mitochondrial
HmN_000194000	Zinc metalloproteinase nas-36
HmN_000880600	S ribosomal protein l mitochondrial
HmN_000880700
HmN_000880800	Beta-1, 3-galactosyltransferase 5
HmN_000880900
HmN_000881000	TNF receptor-associated factor 6
HmN_000881100	Tissue factor pathway inhibitor 2
HmN_000765200	Epithelial discoidin domain-containing receptor 1
HmN_000765100	Multiple RNA-binding domain-containing protein 1
HmN_003038480	tubulin alpha a chain
HmN_000764900	KICSTOR complex protein kaptin
HmN_003003970	Polyubiquitin
HmN_003038490	Fatty acid binding protein, heart
HmN_003038500	Fatty acid binding protein, heart
HmN_003038510	Fatty acid binding protein, heart
HmN_003038520	Fatty acid binding protein, heart
HmN_000764600	Fatty acid-binding protein, brain
HmN_000764500	Myelin P2 protein
HmN_000764400
HmN_003038530	SET and MYND domain-containing protein 4
HmN_003038540	E3 ubiquitin-protein ligase TRIP12
HmN_003038550
HmN_000193800	Polyubiquitin
HmN_003038560	SET and MYND domain-containing protein 4
HmN_002092300	E3 ubiquitin-protein ligase TRIP12
HmN_003038570
HmN_003038580	SET and MYND domain-containing protein 4
HmN_003038590	E3 ubiquitin-protein ligase TRIP12
HmN_003038600
HmN_003038610
HmN_003038620	E3 ubiquitin-protein ligase TRIP12
HmN_000284400	Zinc finger protein 626
HmN_000193700	Dolichyl pyrophosphate Glc1Man9GlcNAc2 alpha-1, 3-glucosyltransferase
HmN_003038630
HmN_003038640	SET and MYND domain-containing protein 4
HmN_003038650
HmN_003038660	E3 ubiquitin-protein ligase TRIP12
HmN_003038670
HmN_003038680	SET and MYND domain-containing protein 4
HmN_003038690
HmN_003038700	E3 ubiquitin protein ligase hectd1
HmN_000764200
HmN_000764100	Fatty acid-binding protein
HmN_000193600	Bifunctional protein FolD
HmN_003038710	Abnormal spindle-like microcephaly-associated protein homolog
HmN_000763800
HmN_000763700
HmN_000763600
HmN_000763500	Endophilin-B1
HmN_000763300	Hydatid disease diagnostic antigen P-29
HmN_003038720
HmN_003038730
HmN_003038740
HmN_003038750
HmN_000193500	WW domain-binding protein 4
HmN_003038760
HmN_003038770
HmN_002253600
HmN_003038780
HmN_003038790	Transposon tf2 polyprotein
HmN_003038800
HmN_003038810
HmN_000193400
HmN_003038820
HmN_003038830
HmN_003038840
HmN_000938300
HmN_000938400
HmN_003038850
HmN_003038860
HmN_003038870	Methyltransferase-like protein 6
HmN_003038880
HmN_003038890
HmN_000193300	Glycerol-3-phosphate acyltransferase 3
HmN_003038900
HmN_001002500
HmN_001002400	Methyltransferase-like protein 6
HmN_002208500	Arginine-hydroxylase NDUFAF5, mitochondrial
HmN_002208600	Intraflagellar transport protein 56
HmN_002208700	Delta() sterol reductase
HmN_002208800	Peroxisome proliferator-activated receptor gamma
HmN_002209000	Flotillin-1
HmN_002209100	Haloacid dehalogenase-like hydrolase domain-containing protein 3
HmN_003038910
HmN_000193200
HmN_002209500	Sorting nexin-5
HmN_002209600	Proteasome activator complex subunit 3
HmN_002209700	Ribonuclease T2
HmN_000892300	LIM/homeobox protein Lhx3
HmN_000892400
HmN_000892500
HmN_000892600	Syntaxin-binding protein 1
HmN_000892700	LIM/homeobox protein Lhx1
HmN_000892800	Homeobox protein SIX1
HmN_000892900	Mitochondrial import inner membrane translocase subunit TIM14
HmN_000193100
HmN_000893000	EH domain-binding protein 1
HmN_000893100
HmN_000893200
HmN_000893300
HmN_000893400	Lysine-specific demethylase 5B
HmN_003038920
HmN_000804800
HmN_000804500
HmN_000804400	Ankyrin repeat and KH domain-containing protein 1
HmN_000804300
HmN_000193000	Cytidine deaminase
HmN_000804200	Metastasis associated protein mta
HmN_000804100	Erythrocyte band 7 integral membrane protein
HmN_000804000	mitotic checkpoint serine/threonine protein kinase bub beta
HmN_000803700	Ferritin, heavy subunit
HmN_000803600	Transcription factor FAR1
HmN_003038930
HmN_003038940
HmN_003038950
HmN_003038960
HmN_003038970
HmN_000192900	Peptide chain release factor 1
HmN_003038980
HmN_003038990
HmN_003039000
HmN_003039010
HmN_003039020
HmN_003039030
HmN_003039040
HmN_003039050
HmN_003039060
HmN_003039070
HmN_000192800	NADH dehydrogenase [ubiquinone] 1 alpha subcomplex assembly factor 4
HmN_003039080
HmN_003039090
HmN_003039100
HmN_003039110
HmN_003039120
HmN_003039130
HmN_000803400	Protein FAM102B
HmN_000803300	Heparan-sulfate 6-O-sulfotransferase 1
HmN_000803200	Serine/arginine rich splicing factor
HmN_000803000
HmN_001003000	Zinc finger protein 62 homolog
HmN_000192700	Junction plakoglobin
HmN_002232400
HmN_002232500
HmN_003039140
HmN_003039150
HmN_003039160
HmN_002292700	Casein kinase II subunit alpha
HmN_003039170
HmN_000665700	Casein kinase II subunit alpha
HmN_000665800	Bromodomain adjacent to zinc finger domain protein 1A
HmN_000665900	Eukaryotic translation initiation factor 3 subunit K
HmN_000192600
HmN_000666000	Dedicator of cytokinesis protein 11
HmN_000666100	Probable phospholipid-transporting ATPase IF
HmN_002212700
HmN_000666200	Protein yippee-like 2
HmN_000666400	Calmodulin
HmN_000666500	Glucosidase 2 subunit beta
HmN_000666600	Cone-rod homeobox protein
HmN_000666700
HmN_002212800
HmN_000666800
HmN_000192400	Dihydrofolate reductase
HmN_000666900	Zinc finger protein 296
HmN_000667000	CLK4-associating serine/arginine rich protein
HmN_000667100
HmN_003039180	Alpha-enolase
HmN_000667300	Actin related protein / complex subunit
HmN_000667400	Triple functional domain protein
HmN_003039190
HmN_000667500	RNA-binding motif protein, X-linked 2
HmN_000667600
HmN_000667700	Propionyl-CoA carboxylase alpha chain, mitochondrial
HmN_000192300
HmN_000667800	Retinal guanylyl cyclase 2
HmN_000956300	Kunitz type serine protease inhibitor bt-kti
HmN_002061700	Protein AMBP
HmN_000956100	Carboxypeptidase inhibitor SmCI
HmN_000956000	Kunitz type serine protease inhibitor bitisilin-2
HmN_003039200
HmN_000955700
HmN_003039210
HmN_002083300	Retinal guanylyl cyclase
HmN_000667900
HmN_000192200	Ankyrin repeat and LEM domain-containing protein 2
HmN_000668200	Kunitz type serine protease inhibitor bitisilin-2
HmN_000668000
HmN_003039220
HmN_003039230	Kunitz type serine protease inhibitor bmktt-
HmN_003039240
HmN_000412700	cGMP-specific 3', 5'-cyclic phosphodiesterase
HmN_000412800	F-box/LRR-repeat protein 20
HmN_000412900	Protein LSM14 homolog A
HmN_000413000	Kelch-like protein 3
HmN_000192100	Carbonic anhydrase-related protein 10
HmN_000413100	60S ribosomal protein L34
HmN_000413200	Obg-like ATPase 1
HmN_000413300	Guanine nucleotide-binding protein G(s) subunit alpha
HmN_003039250
HmN_000413400	Macrophage mannose receptor 1
HmN_000413600	Uncharacterized MFS-type transporter YhjX
HmN_003039260
HmN_003039270
HmN_003039280
HmN_003039290	Phosphatidylinositol phosphatase PTPRQ
HmN_003039300
HmN_003039310
HmN_003039320	Phosphatidylinositol phosphatase PTPRQ
HmN_000413700
HmN_003039330
HmN_003039340	Nucleic acid dioxygenase ALKBH1
HmN_003039350
HmN_001002800
HmN_003039360	Elongation factor 1-beta
HmN_000885600
HmN_000414400	Radixin
HmN_000414600	Ubiquitin-60S ribosomal protein L40
HmN_000414500	Polyubiquitin-B
HmN_003039370
HmN_003039380	Polyubiquitin-C
HmN_003039390	Polyubiquitin-C
HmN_000414800	Lysine-specific demethylase 5B
HmN_000415000
HmN_000415100	26S proteasome non-ATPase regulatory subunit 1
HmN_000415200
HmN_002148700
HmN_000415300
HmN_000929400	BRO1 domain-containing protein BROX
HmN_000929500
HmN_000929700	Fragile X mental retardation syndrome-related protein 1
HmN_000929800	Mitochondrial import inner membrane translocase subunit Tim10
HmN_000522500
HmN_000522400	Retina and anterior neural fold homeobox protein 2
HmN_000522300	Collagen alpha-2(V) chain
HmN_000522200
HmN_000191800
HmN_000522100	Polyglutamine-binding protein 1
HmN_000522000	Alcohol dehydrogenase [NADP(+)]
HmN_000521900
HmN_000521800	LICD family protein
HmN_003039400
HmN_003039410
HmN_003039420
HmN_003039430
HmN_003039440
HmN_003039450
HmN_003000280
HmN_000191700	Protein CASP
HmN_000970000	Lipopolysaccharide cholinephosphotransferase LicD
HmN_003039460
HmN_003039470
HmN_003039480
HmN_003039490
HmN_000969600
HmN_003039500
HmN_003039510
HmN_000191600	Ribonuclease D
HmN_003039520
HmN_000980300	DNA polymerase delta subunit 2
HmN_000980200	C2 domain-containing protein 3
HmN_000980100	Transmembrane protein 144
HmN_003039530
HmN_003039540
HmN_003039550
HmN_003039560
HmN_000848200
HmN_000848400	Protein VAC14 homolog
HmN_000191500
HmN_000848500	Retinol dehydrogenase
HmN_000848700	Nipped-B-like protein
HmN_003039570	Nipped-B-like protein
HmN_000848800	Epsin-1
HmN_000848900	Palmitoleoyl-protein carboxylesterase NOTUM
HmN_003039580
HmN_000849200	Beta-1, 3-galactosyl-O-glycosyl-glycoprotein beta-1, 6-N-acetylglucosaminyltransferase 3
HmN_003039590
HmN_003039600	Serine/threonine-protein kinase Sgk2
HmN_003039610	Serine/threonine-protein kinase Sgk2
HmN_000191400	Brefeldin A-inhibited guanine nucleotide-exchange protein 1
HmN_003039620	Serine/threonine-protein kinase Sgk2
HmN_000877500	Calreticulin
HmN_003039630	Calreticulin
HmN_003039640	Exosome RNA helicase MTR4
HmN_003039650	Gamma-tubulin complex component 4
HmN_003039660	DNA mismatch repair protein Msh2
HmN_002036900	Transgelin-3
HmN_000876600	RUN and FYVE domain-containing protein 2
HmN_000876700	Carbonic anhydrase 2
HmN_003039670	glutathione s transferase mu
HmN_003003980	Phosphorylase b kinase regulatory subunit alpha, skeletal muscle isoform
HmN_000366500	Glutathione S-transferase Mu 2
HmN_003039680	Glutathione S-transferase Mu 2
HmN_003039690
HmN_003039700	Glutathione S-transferase Mu 2
HmN_003039710	Glutathione S-transferase Mu 2
HmN_003039720	Glutathione S-transferase Mu 2
HmN_000191100
HmN_003039730	Glutathione S-transferase Mu 2
HmN_003039740
HmN_003039750	Pre-mRNA-splicing factor CWC22 homolog
HmN_003039760	Pre-mRNA-splicing factor CWC22 homolog
HmN_003039770	Pre-mRNA-splicing factor CWC22 homolog
HmN_003039780	Pre-mRNA-splicing factor CWC22 homolog
HmN_003039790	Pre-mRNA-splicing factor CWC22 homolog
HmN_003039800	Pre-mRNA-splicing factor CWC22 homolog
HmN_003039810	Pre-mRNA-splicing factor CWC22 homolog
HmN_003039820	Pre-mRNA-splicing factor CWC22 homolog
HmN_000191000
HmN_003039830	Pre-mRNA-splicing factor CWC22 homolog
HmN_003039840	Pre-mRNA-splicing factor CWC22 homolog
HmN_003039850	Pre-mRNA-splicing factor CWC22 homolog
HmN_003039860	Pre-mRNA-splicing factor CWC22 homolog
HmN_003039870	Pre-mRNA-splicing factor CWC22 homolog
HmN_003039880
HmN_003039890	Pre-mRNA-splicing factor CWC22 homolog
HmN_003039900	Pre-mRNA-splicing factor CWC22 homolog
HmN_003039910	Protein transport protein Sec23A
HmN_003039920	Pre-mRNA-splicing factor CWC22 homolog
HmN_000190900	Dedicator of cytokinesis protein 7
HmN_002289300	zinc finger protein
HmN_003039930
HmN_003039940	Pre-mRNA-splicing factor CWC22 homolog
HmN_003039950	Protein transport protein Sec23A
HmN_003039960
HmN_003039970	Glutathione S-transferase Mu 2
HmN_000366300	Pre-mRNA-splicing factor CWC22 homolog
HmN_003039980
HmN_000366200	Glutathione S-transferase Mu 2
HmN_000366100
HmN_000190800	PAN2-PAN3 deadenylation complex subunit PAN3
HmN_000366000	Glutathione S-transferase Mu 2
HmN_000876900	glutathione s transferase mu
HmN_000365800
HmN_000365700	28S ribosomal protein S18a, mitochondrial
HmN_000365600
HmN_000365500
HmN_000365400
HmN_000365300	Nuclear fragile X mental retardation-interacting protein 1
HmN_000365200	WD repeat domain phosphoinositide-interacting protein 2
HmN_000365100	LIM domain and actin-binding protein 1
HmN_000190700	Protein DENND6A
HmN_000365000	Ubiquitin thioesterase otubain-like
HmN_000364900	28S ribosomal protein S10, mitochondrial
HmN_000364800	E3 ubiquitin-protein ligase UBR4
HmN_000364700	Dynein regulatory complex subunit 5
HmN_000364600	Dynein regulatory complex subunit 3
HmN_000364500
HmN_003039990
HmN_003000100
HmN_003000290	Cyclin-dependent kinase 11B
HmN_000190600	Melanotransferrin
HmN_003040000
HmN_003040010
HmN_003040020
HmN_003040030
HmN_000190500	Homeobox protein ceh
HmN_003040040
HmN_000363800
HmN_003040050
HmN_003040060
HmN_000190400
HmN_003040070
HmN_003040080
HmN_003040090
HmN_003040100
HmN_000190300	TBC1 domain family member 8B
HmN_003040110
HmN_003040120
HmN_003040130
HmN_003040140
HmN_000190200	ADP ribosylation factor-like protein a
HmN_003040150
HmN_003040160
HmN_003040170
HmN_003040180
HmN_003040190
HmN_000190100	Potassium voltage-gated channel subfamily D member 2
HmN_000364300
HmN_002215400
HmN_003040200
HmN_003040210
HmN_000190000
HmN_003040220
HmN_003040230
HmN_003040240
HmN_003040250
HmN_000591800	Pleiotropic regulator 1
HmN_003040260
HmN_003040270
HmN_003040280
HmN_000591700	Tetratricopeptide repeat protein 25
HmN_003040290
HmN_003040300
HmN_003040310
HmN_003040320
HmN_000591600	Protocadherin
HmN_003040330
HmN_003040340
HmN_000364200
HmN_000364100
HmN_003040350
HmN_000364400
HmN_002215300
HmN_003000300	Protein zyg homolog a
HmN_000591500	Ubiquitin carboxyl-terminal hydrolase 20
HmN_002215200
HmN_003040360
HmN_000363700
HmN_003040370
HmN_003040380
HmN_002215100
HmN_000790600
HmN_000363500
HmN_000363400
HmN_003040390
HmN_000591400	Replication factor C subunit 3
HmN_000363300
HmN_000363200
HmN_000363100	Protein sprint
HmN_000363000	Septin-7
HmN_000362900	Pre-mRNA-splicing factor ISY1
HmN_000362800	MDS1 and EVI1 complex locus protein
HmN_000362700
HmN_000362600	Gamma-aminobutyric acid receptor-associated protein-like 1
HmN_000362500
HmN_000362200	Fatty acid-binding protein
HmN_000591200	Tyrosine-protein kinase ZAP-70
HmN_003040400	transposon tf2 polyprotein
HmN_002068500
HmN_003040410
HmN_003040420
HmN_003040430
HmN_003040440
HmN_003040450
HmN_003040460
HmN_000591100	Integrator complex subunit 3 homolog
HmN_003040470
HmN_003040480
HmN_003040490
HmN_003040500
HmN_003040510
HmN_003040520
HmN_003040530
HmN_001021700
HmN_003040540
HmN_000590900
HmN_000888800
HmN_002265600
HmN_003040550	Transposon tf2 polyprotein
HmN_003040560
HmN_000904300
HmN_002239900
HmN_000904400
HmN_000904500	50S ribosomal protein L4
HmN_000904600	Vacuolar protein sorting-associated protein 54
HmN_000590800	Glia maturation factor beta
HmN_002211400	Mannose-6-phosphate isomerase
HmN_003040570	60S ribosomal protein L13
HmN_002211300	Protein ELYS
HmN_002211200	DIS3-like exonuclease 1
HmN_000059200	Phospholipid scramblase
HmN_000059100	Axonemal dynein light intermediate polypeptide 1
HmN_000059000	60S ribosomal export protein NMD3
HmN_000058900	Type 1 phosphatases regulator YPI1
HmN_000058800	Zinc finger C2H2 type
HmN_000058700	Biotin--protein ligase
HmN_000590700	Hexokinase-2
HmN_000058600
HmN_000058500
HmN_000058300	Regulator of G-protein signaling 4
HmN_000058000	Kinesin-like protein unc-104
HmN_000057800	Probable dimethyladenosine transferase
HmN_000057700	Chromatin-remodeling ATPase INO80
HmN_000057600	Succinate--CoA ligase [ADP-forming] subunit beta, mitochondrial
HmN_000057500
HmN_000057400	Adenylate kinase 7
HmN_000057200	CTD nuclear envelope phosphatase 1
HmN_000590600	Tetratricopeptide repeat protein 29
HmN_000057100	atp binding cassette sub-family a member
HmN_000057000	Bifunctional glutamate/proline--tRNA ligase
HmN_000056900	Carboxymethylenebutenolidase homolog
HmN_000056800	Zinc finger protein 706
HmN_000056700	Structural maintenance of chromosomes protein 4
HmN_000056600
HmN_000056500
HmN_000056400
HmN_000056300
HmN_002211000
HmN_000590500	Hexokinase-1
HmN_000056200	Phosphatidylinositol N-acetylglucosaminyltransferase subunit P
HmN_000056100	Eukaryotic translation initiation factor 2A
HmN_003040580	Histone deacetylase 5
HmN_000055800	Interferon regulatory factor 2-binding protein-like
HmN_003040590
HmN_000055700	Delta-like protein 1
HmN_000055600	Valine--tRNA ligase
HmN_000055500	Tubulin-folding cofactor B
HmN_002289200
HmN_002210900
HmN_003003990
HmN_000055400
HmN_000055300	Amiloride-sensitive sodium channel subunit beta
HmN_000055200
HmN_000055100	Transcription factor YY2
HmN_000055000	Probable RNA-binding protein EIF1AD
HmN_000054900	Adhesion G protein-coupled receptor L1
HmN_000054800	Tyrosine-protein kinase transforming protein Abl
HmN_000054700	Phosphatidylinositol 4, 5-bisphosphate 3-kinase catalytic subunit alpha isoform
HmN_000054600	5'-AMP-activated protein kinase subunit beta-1
HmN_002210800	TIMELESS-interacting protein
HmN_003000310
HmN_000590400	Complexin-1
HmN_002210700	Peptidyl-prolyl cis-trans isomerase H
HmN_002210600
HmN_000054400	Dolichyl-diphosphooligosaccharide--protein glycosyltransferase 48 kDa subunit
HmN_000054300
HmN_000054200	Protein odd-skipped-related 1
HmN_000054100
HmN_000054000	RNA polymerase II-associated protein 1
HmN_000053900
HmN_002210300
HmN_000053800	Vesicle-associated membrane protein 2
HmN_003004000	Fatty-acid amide hydrolase 1
HmN_002210200
HmN_000053700	innexin
HmN_000053600
HmN_000053500	eIF-2-alpha kinase GCN2
HmN_000053400
HmN_003040600	Tetratricopeptide repeat protein 19, mitochondrial
HmN_001012800
HmN_001012600
HmN_003040610
HmN_000053200
HmN_003004010	Fatty-acid amide hydrolase 1
HmN_000053100	Cyclin-dependent kinase 11B
HmN_000053000	Integrin beta-2
HmN_000052900	Glutamyl-tRNA(Gln) amidotransferase subunit C, mitochondrial
HmN_002211700
HmN_000052800
HmN_000052700
HmN_000052600	Actin-depolymerizing factor 1
HmN_000052500	Cofilin
HmN_000052400	Zinc finger protein 541
HmN_003040620	Pre-mRNA-splicing factor CWC22 homolog
HmN_000985500	Mariner Mos1 transposase
HmN_003040630	Protein transport protein Sec23A
HmN_000051800
HmN_000051400	Protein dachsous
HmN_000051200	Serine/threonine-protein phosphatase 2A regulatory subunit B'' subunit gamma
HmN_000051100
HmN_000051000	Serine/threonine-protein phosphatase 2A regulatory subunit B'' subunit gamma
HmN_000050900
HmN_000050800	Ubiquitin-conjugating enzyme E2 D1
HmN_002212500	Folylpolyglutamate synthase
HmN_002212400	Transmembrane 9 superfamily member 4
HmN_000975900	Ski oncogene
HmN_000050600	N-terminal kinase-like protein
HmN_000050500	Nucleolar complex protein 2 homolog
HmN_000050400
HmN_000050300	ATP-dependent zinc metalloprotease FtsH
HmN_000050200
HmN_000050100
HmN_000049900	Magnesium-dependent phosphatase 1
HmN_000049800	Magnesium-dependent phosphatase 1
HmN_000049700
HmN_003040640
HmN_000995500	Tyrosine-protein kinase transforming protein Abl
HmN_003040650
HmN_003040660
HmN_003040670
HmN_003040680
HmN_003040690
HmN_003040700
HmN_003040710
HmN_003040720
HmN_003040730
HmN_003040740
HmN_002147200
HmN_003040750
HmN_003040760
HmN_003040770
HmN_003040780
HmN_003040790
HmN_000049500
HmN_000049400	Nucleotide exchange factor SIL1
HmN_000049300	Forkhead box protein k
HmN_000049200
HmN_002147100	VIP36-like protein
HmN_000049100	Transcription factor GATA-4
HmN_000049000	Far upstream element-binding protein 1
HmN_000048900	ADP-ribosylation factor 6
HmN_000048800	30S ribosomal protein S2
HmN_000048700	Protein farnesyltransferase/geranylgeranyltransferase type-1 subunit alpha
HmN_000048600	Synaptotagmin-like protein 4
HmN_000048400	RNA-directed DNA polymerase from mobile element jockey
HmN_000670900	Endophilin-A3
HmN_000048200	SN specific diacylglycerol lipase alpha
HmN_003040800	bah and coiled coil domain-containing protein
HmN_000047800	DnaJ homolog subfamily C member 14
HmN_000047700
HmN_000047600
HmN_003040810	Protein kinase C beta type
HmN_000047400	5-methylcytosine rRNA methyltransferase NSUN4
HmN_003040820	39S ribosomal protein L9, mitochondrial
HmN_000047300
HmN_000047200	Zinc finger protein 26
HmN_000670800	Facilitated trehalose transporter Tret1
HmN_002005800	Probable cation-transporting ATPase 13A4
HmN_000047100	Coiled-coil domain-containing protein 25
HmN_003040830
HmN_000047000	Aminoacylase-1
HmN_000046900	ADP-ribosylation factor 3
HmN_000046800	Polyprenol reductase
HmN_000046700	Protein FAM192A
HmN_000046500
HmN_000046400	H3 lysine-36 specific
HmN_000046300
HmN_000670700
HmN_000046200
HmN_000046100
HmN_003040840
HmN_003040850
HmN_003040860
HmN_003040870	Receptor-type tyrosine-protein phosphatase S
HmN_003040880
HmN_003004020	Pre-mRNA-splicing factor ATP-dependent RNA helicase PRP16
HmN_003040890
HmN_003040900
HmN_003040910
HmN_003040920
HmN_003040930
HmN_003040940
HmN_003040950	Retrovirus related pol polyprotein from transposon gypsy
HmN_003040960
HmN_003040970	Enzymatic polyprotein
HmN_000670300	Potassium voltage-gated channel subfamily H member 8
HmN_000141000
HmN_000141700
HmN_003040980	Receptor-type tyrosine-protein phosphatase S
HmN_003040990
HmN_003041000
HmN_003041010	Retrovirus related pol polyprotein from transposon gypsy
HmN_003041020
HmN_003041030	Transposon tf2 polyprotein
HmN_000670200
HmN_003041040
HmN_003041050	Enzymatic polyprotein
HmN_003041060
HmN_003041070
HmN_003041080	Receptor-type tyrosine-protein phosphatase S
HmN_003041090
HmN_003041100
HmN_000670100	NADPH--cytochrome P450 reductase
HmN_003041110	Retrovirus related pol polyprotein from transposon gypsy
HmN_003041120
HmN_003041130
HmN_003041140	Transposon tf2 polyprotein
HmN_003041150
HmN_003041160
HmN_003041170
HmN_003041180
HmN_000140500
HmN_000670000	2-methoxy-6-polyprenyl-1, 4-benzoquinol methylase, mitochondrial
HmN_000140400
HmN_003041190
HmN_003041200
HmN_003041210
HmN_003041220
HmN_003041230	Fatty-acid amide hydrolase 1
HmN_003041240	Trafficking protein particle complex subunit 4
HmN_003041250	Trafficking protein particle complex subunit 4
HmN_000669900	Ribosomal protein s kinase delta
HmN_003041260	Fatty-acid amide hydrolase 1
HmN_000139900
HmN_000139800	DnaJ homolog subfamily B member 14
HmN_000139700	Ankyrin repeat domain-containing protein 13C
HmN_000139600	RING-box protein 1
HmN_000139500	GTP-binding protein REM 2
HmN_000139400	NEDD4-like E3 ubiquitin-protein ligase WWP1
HmN_000139300	ER membrane protein complex subunit 8
HmN_000139200	Zinc finger protein 40
HmN_000139100	Thrombospondin-2
HmN_000669800
HmN_000139000
HmN_000138900	Bestrophin-1
HmN_000138800
HmN_000138700	Probable U6 snRNA-associated Sm-like protein LSm4
HmN_000138600	Thymidine phosphorylase
HmN_003041270	Tubulin beta-4B chain
HmN_000138400
HmN_003041280	Exosome complex component RRP45
HmN_003041290	Protein FAM135A
HmN_003041300	Calcyphosin
HmN_000669700	Fructose-bisphosphate aldolase A
HmN_003041310	Adhesion G protein-coupled receptor B2
HmN_003041320	Nucleolar protein 56
HmN_003041330
HmN_003041340
HmN_000669600	Neuferricin
HmN_003041350
HmN_003041360
HmN_003041370
HmN_000138200
HmN_003000320	Cyclin-dependent kinase 11B
HmN_000669500	Deleted in lung and esophageal cancer protein 1
HmN_003041380
HmN_003041390
HmN_000669400	Late histone H1
HmN_000669300	Importin-7
HmN_000559000
HmN_003041400	SWI/SNF-related matrix-associated actin-dependent regulator of chromatin subfamily A containing DEAD/H box 1
HmN_000475000	SWI/SNF-related matrix-associated actin-dependent regulator of chromatin subfamily A containing DEAD/H box 1
HmN_000475100	Golgi-associated PDZ and coiled-coil motif-containing protein
HmN_000475300	WD repeat-containing protein 53
HmN_000475500	Coiled-coil domain-containing protein 28B
HmN_000475600	Mitogen-activated protein kinase 15
HmN_000475800	Protein CASC3
HmN_003004030	Phosphopantothenate -cysteine ligase
HmN_000475700
HmN_000475900
HmN_000476000	Lateral signaling target protein 2 homolog
HmN_000476100	Methyltransferase-like protein 17, mitochondrial
HmN_000476200	Vacuolar protein sorting-associated protein VTA1 homolog
HmN_000476300
HmN_000476400	Eukaryotic translation initiation factor 2 subunit 1
HmN_000476500	Flap endonuclease 1
HmN_000476600
HmN_003041410
HmN_000669000	E3 SUMO-protein ligase RanBP2
HmN_000476800	Histone acetyltransferase kat
HmN_000476900	Splicing factor 3B subunit 3
HmN_000477100	PR domain zinc finger protein 1
HmN_000477400	Uncharacterized globin-like protein YNL234W
HmN_000477500	Ubiquitin-protein ligase E3B
HmN_000477600	PDZ and LIM domain protein 3
HmN_000477700	pdz and lim domain protein
HmN_003041420	Ubiquitin-conjugating enzyme E2 D3
HmN_000477900	Kalirin
HmN_001001400
HmN_000668900	Activin receptor type-1
HmN_000478000	Sphingosine-1-phosphate lyase
HmN_000478100
HmN_000478200
HmN_000478400
HmN_000478500	L-lactate dehydrogenase B chain
HmN_000478600	G protein regulated inducer of neurite outgrowth
HmN_000882000	Phospholipid phosphatase 1
HmN_003041430	Protein TFG
HmN_003041440	Purine nucleoside phosphorylase
HmN_003041450	Purine nucleoside phosphorylase
HmN_000668800	Ras association domain-containing protein 5
HmN_003041460	Purine nucleoside phosphorylase
HmN_003041470	Purine nucleoside phosphorylase
HmN_003041480	Purine nucleoside phosphorylase
HmN_002058000	Cysteine-rich secretory protein LCCL domain-containing 2
HmN_003041490	Peptidase inhibitor 16
HmN_003041500	Peptidase inhibitor 16
HmN_000896700	Peptidase inhibitor 16
HmN_003041510	Peptidase inhibitor 16
HmN_003041520	Cysteine-rich secretory protein LCCL domain-containing 2
HmN_000668700
HmN_003041530
HmN_003041540	Transposon tf2 polyprotein
HmN_003041550
HmN_003041560
HmN_003041570
HmN_003041580	Peptidase inhibitor 16
HmN_003041590
HmN_003041600
HmN_003041610
HmN_000668600
HmN_003041620	Transposon tf2 polyprotein
HmN_003041630
HmN_002241700	Cysteine-rich secretory protein LCCL domain-containing 2
HmN_002242000
HmN_002068400	Peptidase inhibitor 16
HmN_003041640	Peptidase inhibitor 16
HmN_000889300	tRNA selenocysteine 1-associated protein 1
HmN_000889200	Ankyrin repeat and KH domain-containing protein mask
HmN_000889100	Dystrobrevin alpha
HmN_000668500
HmN_002256900
HmN_000889000	Cysteine-rich protein 2
HmN_003041650	Methyltransferase-like protein 23
HmN_000899100	Polycystic kidney disease protein 1-like 2
HmN_000899000	60S acidic ribosomal protein P0
HmN_000898900	S-methyl-5'-thioadenosine phosphorylase
HmN_000898700	non canonical poly(a) rna polymerase papd
HmN_003041660	Serine/threonine-protein kinase PINK1, mitochondrial
HmN_003041670	Mitogen-activated protein kinase kinase kinase 7
HmN_000662100
HmN_003000330	Cyclin-dependent kinase 11B
HmN_000668400	Zinc finger protein 701
HmN_000662200	Afadin
HmN_000662300
HmN_000662400	Nuclear receptor subfamily 1 group I member 3
HmN_000549800	AN1-type zinc finger protein 4
HmN_000549900	Transcription factor 21
HmN_000550000	Phospholipid scramblase
HmN_000550100	Calcyphosin
HmN_000550200	Very-long-chain 3-oxoacyl-CoA reductase
HmN_000550300	Axin-1
HmN_000550400	SPARC
HmN_000668300	Zinc finger protein Gfi-1b
HmN_000550500	Nitric oxide synthase-interacting protein
HmN_000550600	Carbohydrate puine kinase PfkB
HmN_003041680	Leukocyte receptor cluster member 8 homolog
HmN_003041690	Leukocyte receptor cluster member 8 homolog
HmN_000550800	Splicing factor U2AF 65 kDa subunit
HmN_000550900	WD repeat-containing protein 13
HmN_000551000
HmN_000551100	TBC domain-containing protein kinase-like protein
HmN_000551200
HmN_002192700	Equilibrative nucleoside transporter 3
HmN_000546700
HmN_002192800	Mitotic spindle assembly checkpoint protein MAD2A
HmN_002192900	Glucose-6-phosphate isomerase
HmN_003041700
HmN_002193000	Uncharacterized WD repeat-containing protein all2124
HmN_003041710	Transposon tf2 polyprotein
HmN_000252800	Mitochondrial pyruvate carrier 1
HmN_000252700	E3 ubiquitin-protein ligase ZNRF1
HmN_000252500
HmN_000252400	Endoribonuclease Dicer
HmN_003041720
HmN_000546800
HmN_003041730	Transient receptor potential cation channel subfamily M member 7
HmN_003041740
HmN_003041750	Transient receptor potential cation channel subfamily M member 1
HmN_003041760	Transient receptor potential cation channel subfamily m member
HmN_003041770	Transient receptor potential cation channel subfamily M member 7
HmN_000252100	Transient receptor potential cation channel subfamily m member
HmN_000252000	Protein phosphatase 1 regulatory inhibitor subunit 16B
HmN_000251900	Peptidyl-prolyl cis-trans isomerase E
HmN_002208000
HmN_000251800	Very-long-chain (3R)-3-hydroxyacyl-CoA dehydratase 2
HmN_002140400
HmN_000251700	Phosphatase and actin regulator 1
HmN_000251600
HmN_000251300	cAMP-dependent protein kinase catalytic subunit alpha
HmN_000251200	Xylosyltransferase 1
HmN_000251100	3'(2'), 5'-bisphosphate nucleotidase 1
HmN_000250900	Serine/threonine-protein kinase PRP4 homolog
HmN_000250800
HmN_000250700	Proto-oncogene tyrosine-protein kinase Src
HmN_000250600	Prolyl 4-hydroxylase subunit alpha-1
HmN_000250500	Rapamycin-insensitive companion of mTOR
HmN_003004040
HmN_000250400	Glycine receptor subunit alpha-1
HmN_000250300	Transcription elongation factor A protein
HmN_003041780
HmN_000250200	Glutamate receptor ionotropic nmda a
HmN_000250100	Nuclear receptor ROR-beta
HmN_000250000	Probable translation initiation factor eIF-2B subunit gamma
HmN_000249900	Nuclear cap-binding protein subunit 1
HmN_002026600
HmN_000547100
HmN_000249800	Active breakpoint cluster region-related protein
HmN_000249700	Zinc finger HIT type
HmN_003041790	Pregnancy zone protein
HmN_000249300	DNA-directed RNA polymerases I, II and III subunit RPABC1
HmN_000249400	Activating signal cointegrator 1 complex subunit 1
HmN_003041800	Pregnancy zone protein
HmN_003041810	Pregnancy zone protein
HmN_003041820	DNA-directed RNA polymerases I, II and III subunit RPABC1
HmN_003041830	Tolloid-like protein 1
HmN_003041840	Tolloid-like protein 1
HmN_003004050
HmN_003041850	Tolloid-like protein 1
HmN_003041860	Tolloid like protein
HmN_003041870	Tolloid-like protein 1
HmN_003041880	Tolloid like protein
HmN_000831600
HmN_000831400
HmN_000831200	Elongation factor 1-alpha
HmN_000831100	Regulator of telomere elongation helicase 1
HmN_000831000
HmN_000830900	Sedoheptulokinase
HmN_000547000
HmN_000350600	Integral membrane protein GPR155
HmN_000350500	Secretory carrier-associated membrane protein 1
HmN_000350400	Unconventional myosin-Va
HmN_000350300
HmN_000350200	Kelch-like protein 10
HmN_000350100
HmN_003041890	Kelch-like protein 12
HmN_003041900	Kelch-like protein 12
HmN_003041910	Kelch-like protein 12
HmN_003041920	Kelch-like protein 12
HmN_003041930
HmN_003041940	Retrovirus related pol polyprotein from transposon
HmN_003041950	Kelch-like protein 30
HmN_003041960	Kelch-like protein diablo
HmN_000349300
HmN_000349800
HmN_003041970
HmN_000349500
HmN_003041980
HmN_003000340	Protein zyg homolog a
HmN_003004060
HmN_000349200	Microtubule-associated protein RP/EB family member 1
HmN_000349100	Deoxyhypusine hydroxylase
HmN_000349000	Potassium voltage-gated channel subfamily H member 6
HmN_000348900	Casein kinase I isoform alpha
HmN_000348800	Netrin-1
HmN_000348500	Zinc phosphodiesterase ELAC protein 2
HmN_000348400	Superoxide dismutase [Cu-Zn]
HmN_000348300	Monocarboxylate transporter 9
HmN_000348200
HmN_003041990	Ankyrin-2
HmN_003004070
HmN_000348000	Zinc finger protein SNAI2
HmN_000347900	6-phosphofructo-2-kinase/fructose-2, 6-bisphosphatase 2
HmN_000347800
HmN_000347700	Nucleoside diphosphate kinase
HmN_000347600	E3 ubiquitin-protein ligase RNF170
HmN_000871900
HmN_000871800	DNA-directed RNA polymerase II subunit RPB9
HmN_000871700	transposon tf2 polyprotein
HmN_000871600	Cyclin-T1
HmN_000871500	ubiquitin conjugating enzyme e2
HmN_000546600
HmN_003042000	Ras-related protein Rab-6A
HmN_002208300	Golgi-associated plant pathogenesis-related protein 1
HmN_000853500
HmN_000853700
HmN_000853800	Neurogenic locus Notch protein
HmN_000853900	Zinc finger protein 474
HmN_000854000	X-ray radiation resistance-associated protein 1
HmN_000854100
HmN_003042010	Serine palmitoyltransferase 2
HmN_003042020	Testis-expressed protein 2
HmN_000546500
HmN_003042030	Glutamate-rich WD repeat-containing protein 1
HmN_002021300	Testis-expressed protein 2
HmN_002021400	Vacuolar protein sorting-associated protein 28 homolog
HmN_003042040	Rab family interacting protein
HmN_000619400	3-hydroxy-3-methylglutaryl-coenzyme A reductase
HmN_000619500	28S ribosomal protein S5, mitochondrial
HmN_000619600	Small G protein signaling modulator 3
HmN_003042050
HmN_002225100
HmN_003042060
HmN_000546400	ATP-dependent DNA helicase CHL1
HmN_003042070
HmN_003042080
HmN_003042090
HmN_000619900
HmN_003042100
HmN_003042110
HmN_003004080	Alpha-actinin-2
HmN_003042120
HmN_000620000
HmN_000620100
HmN_000620200	Regulator of nonsense transcripts 3A
HmN_000620300
HmN_003042130	Neurofilament heavy polypeptide
HmN_001021000
HmN_003042140
HmN_003042150
HmN_000620400
HmN_000546200	E3 ubiquitin protein ligase zswim2
HmN_000620500
HmN_000620600	Prefoldin subunit 6
HmN_000620700	Protein SCAF8
HmN_000620800	Tritrans, polycis-undecaprenyl-diphosphate synthase (geranylgeranyl-diphosphate specific)
HmN_000620900	Tyrosine-protein kinase Fyn
HmN_000621000	Fizzy-related protein homolog
HmN_000621100	ELL-associated factor 2
HmN_000621200	Cytoplasmic dynein 1 intermediate chain 2
HmN_000621300	ER lumen protein-retaining receptor 1
HmN_000621400	Zinc finger E-box-binding homeobox 1
HmN_000546100	Beta-arrestin-1
HmN_000621500	Uncharacterized aarF domain-containing protein kinase 1
HmN_000621600	Type 2 phosphatidylinositol 4, 5-bisphosphate 4-phosphatase
HmN_000621700
HmN_000621800	Very-long-chain 3-oxoacyl-CoA reductase
HmN_000621900
HmN_000622000	Bestrophin-1
HmN_000622100	Phospholipid phosphatase
HmN_002188300
HmN_000622200	Hydroxymethylglutaryl-CoA synthase, cytoplasmic
HmN_003042160	Kelch-like protein 12
HmN_000546000	DNA-directed RNA polymerase II subunit RPB7
HmN_003042170	Kelch-like protein 3
HmN_003042180	Kelch-like protein 12
HmN_000622400	Kelch repeat and BTB domain-containing protein 3
HmN_000622600	Cytoplasmic dynein 1 intermediate chain 2
HmN_000622700
HmN_000622800	Acid-sensing ion channel 5
HmN_000622900	Developmentally-regulated GTP-binding protein 2
HmN_000623000	Cas scaffolding protein family member 4
HmN_000623100
HmN_000623200
HmN_000545900	Unconventional prefoldin RPB5 interactor
HmN_000623300	Histone H3.3
HmN_000623400	Tyrosine-protein kinase Fgr
HmN_000623500	Proto-oncogene tyrosine-protein kinase LCK
HmN_000623600
HmN_000623700	Ubiquitin carboxyl-terminal hydrolase 14
HmN_000906900
HmN_000907100	Teashirt homolog 1
HmN_000907200
HmN_003042190
HmN_002262700
HmN_003000350
HmN_003004090	Uracil-DNA glycosylase
HmN_002262800
HmN_002064100
HmN_000100700	Synaptic vesicle 2-related protein
HmN_000100800	DNA repair endonuclease XPF
HmN_000100900
HmN_000101000	60S ribosomal protein L18a
HmN_000101100
HmN_000101200	Ribosome production factor 2 homolog
HmN_000101300	Casein kinase I isoform delta
HmN_000101400	Negative elongation factor B
HmN_003004100
HmN_000101500	Synaptosomal-associated protein 29
HmN_000101600	Acyl carrier protein, mitchondrial
HmN_000101700	Epidermal growth factor receptor substrate
HmN_000101800	KICSTOR complex protein SZT2
HmN_000101900	Luc7-like protein 3
HmN_000102000	60S ribosomal protein L21
HmN_003042200	Beta hexosaminidase subunit alpha
HmN_000102200	Protein NLRC3
HmN_003042210	Beta hexosaminidase subunit alpha
HmN_003042220
HmN_000545700	40S ribosomal protein S30
HmN_000102300	Cystathionine gamma-lyase
HmN_000102400	Sjoegren syndrome/scleroderma autoantigen
HmN_003042230	Cyclin-dependent kinase 8
HmN_000102700	Small nuclear ribonucleoprotein Sm D1
HmN_000236100
HmN_000236200	Calcium-activated potassium channel subunit alpha-1
HmN_000236300
HmN_000236400	Synaptotagmin-1
HmN_000236500	Protocadherin-11 X-linked
HmN_003042240
HmN_000545600	THO complex subunit 2
HmN_000236700	Aldehyde dehydrogenase, dimeric NADP-preferring
HmN_000236800	40S ribosomal protein S21
HmN_002188800	Engulfment and cell motility protein 2
HmN_002189100	Calcium-transporting ATPase type 2C member 1
HmN_000237000	Proto-oncogene tyrosine-protein kinase LCK
HmN_000237100
HmN_003042250
HmN_003042260
HmN_003042270
HmN_003042280
HmN_000545500	Adenylate kinase isoenzyme
HmN_000237400	Transposon tf2 polyprotein
HmN_000237500
HmN_003042290	Kelch-like protein 3
HmN_000237700	Glycerol-3-phosphate dehydrogenase [NAD(+)], cytoplasmic
HmN_000237800	Dual specificity protein phosphatase cdc14a
HmN_000237900	WD repeat-containing protein 46
HmN_000238000	REST corepressor 2
HmN_000238100	Coiled-coil domain-containing protein 40
HmN_000238200	Ufm1-specific protease 2
HmN_003042300
HmN_000545400
HmN_003042310	Glycerol-3-phosphate dehydrogenase 1-like protein
HmN_000238400	Monocarboxylate transporter 12
HmN_002189300
HmN_003042320	Calcium/calmodulin-dependent protein kinase type 1
HmN_000238600	Glutamate receptor 2
HmN_000238700	Indoleamine dioxygenase
HmN_000238800	Growth factor receptor-bound protein 2
HmN_000238900	Scaffold attachment factor B1
HmN_000239100
HmN_000239200	Translation initiation factor eIF-2B subunit delta
HmN_003004110
HmN_003042330	Tubulin alpha-1C chain
HmN_000239400	Tyrosine-protein kinase CSK
HmN_003042340
HmN_000239500	Protein furry
HmN_003042350	V-type proton ATPase 116 kDa subunit a isoform 1
HmN_003042360	Glutamate dehydrogenase 2, mitochondrial
HmN_000239800	Enhancer of mRNA-decapping protein 4
HmN_000239900	SAGA-associated factor 11 homolog
HmN_003042370
HmN_003042380	Transient receptor potential cation channel subfamily m member
HmN_000545300	Protocadherin-11 X-linked
HmN_003042390
HmN_000240100
HmN_000240200
HmN_003042400	60S ribosomal protein L30
HmN_003042410	Dynein light chain 2, cytoplasmic
HmN_003042420	60S ribosomal protein L30
HmN_003042430	Dynein light chain 2, cytoplasmic
HmN_003042440	60S ribosomal protein L30
HmN_003042450	Dynein light chain 2, cytoplasmic
HmN_003042460	60S ribosomal protein L30
HmN_003004120	Homeobox protein e
HmN_003042470	Dynein light chain 2, cytoplasmic
HmN_003042480	60S ribosomal protein L30
HmN_003042490	Dynein light chain 2, cytoplasmic
HmN_003042500	60S ribosomal protein L30
HmN_003042510	Dynein light chain 2, cytoplasmic
HmN_003042520	60S ribosomal protein L30
HmN_003042530	Dynein light chain 2, cytoplasmic
HmN_003042540	60S ribosomal protein L30
HmN_003042550	Dynein light chain 2, cytoplasmic
HmN_003042560	Proteasome subunit beta type-5
HmN_000545200
HmN_000240500	Pyruvate dehydrogenase E1 component subunit alpha, somatic form, mitochondrial
HmN_000240600	[Pyruvate dehydrogenase [acetyl-transferring]]-phosphatase 1, mitochondrial
HmN_000240700	mRNA-decapping enzyme subunit 2
HmN_000240800	NAD(P) transhydrogenase subunit beta
HmN_002189600
HmN_000241000
HmN_000241100	Metabotropic glutamate receptor 3
HmN_000241200	Neuronal acetylcholine receptor subunit alpha-3
HmN_000241300	Decaprenyl-diphosphate synthase subunit 2
HmN_002196700	Transcription initiation factor TFIID subunit 13
HmN_003000360
HmN_000545100
HmN_000241400	Serine/threonine protein kinase ick
HmN_003042570	Canalicular multispecific organic anion transporter 2
HmN_003042580	Zinc finger protein 577
HmN_003042590
HmN_003042600	Multidrug resistance-associated protein 1
HmN_003042610	Zinc finger protein 577
HmN_003042620	Canalicular multispecific organic anion transporter 2
HmN_003042630	Dynein heavy chain 5, axonemal
HmN_000241900	Group XV phospholipase A2
HmN_003042640
HmN_000544900	Serine/threonine-protein kinase ULK3
HmN_002196300	Ribosomal protein s6 kinase alpha
HmN_000382300	Acetyl-CoA carboxylase 1
HmN_000382200	Connector enhancer of kinase suppressor of ras 2
HmN_003042650	Zinc finger protein 672
HmN_000382100	Ribosome production factor 1
HmN_000382000	Diphosphomevalonate decarboxylase
HmN_003042660
HmN_003042670
HmN_003042680
HmN_003042690
HmN_000544700
HmN_003042700
HmN_003042710
HmN_003042720
HmN_003042730
HmN_003042740
HmN_003042750
HmN_003042760
HmN_003042770
HmN_003042780
HmN_003042790
HmN_000544600	WD repeat-containing protein 37
HmN_003042800
HmN_003042810
HmN_003042820
HmN_003042830
HmN_003042840
HmN_000381800
HmN_000381700	Monocarboxylate transporter 12
HmN_000381600	Polyadenylate-binding protein 2
HmN_000381500	Thioredoxin domain-containing protein 15
HmN_000381400	DNA polymerase theta
HmN_002068700	Succinate dehydrogenase assembly factor 4, mitochondrial
HmN_000381300	NADH dehydrogenase [ubiquinone] 1 alpha subcomplex subunit 7
HmN_000381200	Leukocyte receptor cluster member 1 homolog
HmN_000381100
HmN_000381000	Cullin-5
HmN_000380900	Protein phosphatase 1 regulatory subunit 12B
HmN_000380800	Glutamate [NMDA] receptor subunit 1
HmN_000380600	Leucine-rich repeat-containing protein 15
HmN_000380500	Glutamate [NMDA] receptor subunit 1
HmN_003042850	NADP-dependent malic enzyme
HmN_000380300	Cell division cycle and apoptosis regulator protein 1
HmN_000544500	Fez family zinc finger protein 1
HmN_000380200	Mitotic checkpoint serine/threonine-protein kinase BUB1
HmN_003042860
HmN_003042870
HmN_003042880
HmN_000544400
HmN_003042890
HmN_003042900
HmN_003042910
HmN_003042920
HmN_003042930
HmN_003042940
HmN_000544300	Protein OS-9
HmN_003042950
HmN_003042960
HmN_003042970
HmN_000544200	Aldose 1-epimerase
HmN_003042980
HmN_003042990
HmN_000544100	GTPase HflX
HmN_003043000
HmN_003043010
HmN_003043020
HmN_003043030
HmN_003043040
HmN_000683600
HmN_000544000
HmN_003043050
HmN_003043060
HmN_003043070
HmN_000543900	Protein-cysteine N-palmitoyltransferase HHAT
HmN_003043080
HmN_003043090
HmN_003043100
HmN_003043110
HmN_000543800	Origin recognition complex subunit 4
HmN_003043120
HmN_000785000
HmN_000784900	Conserved oligomeric Golgi complex subunit 1
HmN_000784800	Coiled-coil domain-containing protein 113
HmN_000784700	Probable RNA 3'-terminal phosphate cyclase-like protein
HmN_002197200
HmN_002197300	Neuron navigator 3
HmN_002197400	POU domain, class 6, transcription factor 1
HmN_002197500	Doublesex- and mab-3-related transcription factor A2
HmN_002197600
HmN_000543700	FTS and Hook-interacting protein
HmN_003043130
HmN_000090600
HmN_000090500
HmN_003043140
HmN_000090400
HmN_000090300	Carbonyl reductase [NADPH] 1
HmN_000090200	Carbonyl reductase [NADPH] 1
HmN_000090100
HmN_000089900	Transcription factor ef
HmN_003043150
HmN_000543600	Polyadenylate-binding protein 1
HmN_000089800	Nucleolar complex protein 4 homolog
HmN_000089700	CAAX prenyl protease 2
HmN_000089600	Protein lifeguard 4
HmN_000089500
HmN_000089400	Mediator of RNA polymerase II transcription subunit 21
HmN_000089300	Adenosine deaminase
HmN_000089200
HmN_000089100	Purine nucleoside phosphorylase
HmN_003043160	Dynein-1-alpha heavy chain, flagellar inner arm I1 complex
HmN_000088900	RNA-binding protein 14
HmN_000543500	Probable UDP-N-acetylglucosamine--peptide N-acetylglucosaminyltransferase SPINDLY
HmN_000088800	Serine/threonine-protein kinase VRK1
HmN_000088700
HmN_000088600	Isocitrate dehydrogenase [NAD] subunit gamma, mitochondrial
HmN_000088500	GATOR complex protein WDR24
HmN_002213300
HmN_000088400
HmN_000088300	Ankyrin repeat and MYND domain-containing protein 1
HmN_000088200
HmN_000088000	Muscleblind-like protein 1
HmN_003004130	Gag pol polyprotein
HmN_000087900	EARP-interacting protein
HmN_000087800	btb/poz domain containing protein
HmN_000087700	Pyridoxal kinase
HmN_000087600
HmN_000087500
HmN_000087400	NADPH:adrenodoxin oxidoreductase, mitochodrial
HmN_000087300	Zinc finger protein 358
HmN_000087200	General transcription and DNA repair factor IIH helicase subunit XPB
HmN_000087100	Cytospin-A
HmN_000087000	H/ACA ribonucleoprotein complex subunit GAR1
HmN_000543200
HmN_000086900	Nuclear factor of activated T-cells, cytoplasmic 1
HmN_000086800
HmN_000086700	Nuclear transport factor 2
HmN_003043170	Serine/threonine-protein phosphatase 2B catalytic subunit alpha isoform
HmN_000086500
HmN_000086400
HmN_000086300	Dihydrolipoyllysine-residue acetyltransferase component of pyruvate dehydrogenase complex
HmN_000086200	Fas-binding factor 1
HmN_003043180	Zinc finger protein 250
HmN_003043190	Zinc finger protein 250
HmN_000543100
HmN_003043200
HmN_003043210	Zinc finger protein 250
HmN_003043220	Zinc finger protein 250
HmN_003043230	Zinc finger protein 250
HmN_003043240	Zinc finger protein 250
[truncated: 10,967 more rows]
[truncated: 3 more columns]
